# Supplementary material for: Prioritization of neglected tropical zoonotic diseases: A one health perspective from Tigray region, Northern Ethiopia
Source: PLoS One. 2021 Jul 22;16(7):e0254071. doi: 10.1371/journal.pone.0254071 (PMC8297755; doi:10.1371/journal.pone.0254071)
Supplement: S4 File — (XLSX) [file pone.0254071.s006.xlsx]

## Sheet: Overall
Disease	Zonal score																					Regional score
	WZ			NWZ			CZ			EZ			SEZ			MZ			SZ			Regional
	Actual	Max	Rank	Actual	Max	Rank	Actual	Max	Rank	Actual	Max	Rank	Actual	Max	Rank	Actual	Max	Rank	Actual	Max	Rank	Actual score	Max score	Rank
Anthrax	120.694	156	3rd	130.151	165.75	2nd	143.128	185.25	2nd	147.989	188.5	3rd	55.85	71.5	2nd	44.67	58.5	2nd	149.601	191.75	2nd	792.083	1017.25	2nd
Brucellosis	106.251	156	5th	117.874	165.75	5th	135.455	185.25	4th	138.626	188.5	4th	51.9838	71.5	3rd	39.3746	58.5	5th	132.41	191.75	5th	721.974	1017.25	5th
BTB	125.971	156	2nd	125.12	165.75	3rd	139.871	185.25	3rd	152.27	188.5	2nd	50.8983	71.5	4th	43.1838	58.5	3rd	148.539	191.75	3rd	785.853	1017.25	3rd
Taeniasis	82.2254	156	9th	92.789	165.75	9th	106.36	185.25	10th	109.9	188.5	9th	42.0492	71.5	10th	29.8482	58.5	9th	108.382	191.75	9th	571.554	1017.25	9th
Hydatidosis	85.1495	156	7th	94.7976	165.75	8th	118.632	185.25	7th	124.928	188.5	7th	47.5079	71.5	6th	36.6769	58.5	7th	130.825	191.75	6th	638.518	1017.25	7th
STH	81.6036	156	11th	90.7436	165.75	11th	104.207	185.25	11th	106.667	188.5	11th	38.8728	71.5	11th	29.6614	58.5	11th	98.9272	191.75	12th	550.682	1017.25	11th
Leishmaniasis	113.625	156	4th	119.081	165.75	4th	132.541	185.25	5th	131.003	188.5	5th	49.9968	71.5	5th	41.52	58.5	4th	136.502	191.75	4th	724.269	1017.25	4th
HAT	81.5888	156	12th	88.2453	165.75	12th	96.719	185.25	12th	96.927	188.5	12th	38.3718	71.5	12th	29.195	58.5	12th	101.817	191.75	11th	532.864	1017.25	12th
Leptospirosis	84.1254	156	8th	97.3922	165.75	7th	124.68	185.25	6th	125.5	188.5	6th	45.4839	71.5	7th	37.1782	58.5	6th	128.212	191.75	7th	642.572	1017.25	6th
Rabies	135.175	156	1st	146.436	165.75	1st	160.752	185.25	1st	164.05	188.5	1st	61.18	71.5	1st	51.5925	58.5	1st	166.643	191.75	1st	885.829	1017.25	1st
Shistosomiasis	87.7645	156	6th	99.3854	165.75	6th	108.877	185.25	8th	111.442	188.5	8th	43.5356	71.5	8th	30.6746	58.5	8th	110.386	191.75	8th	592.064	1017.25	8th
FBT	81.8254	156	10th	92.6286	165.75	10th	107.717	185.25	9th	107.6	188.5	10th	42.7438	71.5	9th	29.4028	58.5	10th	108.128	191.75	10th	570.046	1017.25	10th

## Sheet: Overall_Final
Disease	Zonal score
	WZ		NWZ		CZ		EZ		SEZ		MZ		SZ
	Score	Rank	Score	Rank	Score	Rank	Score	Rank	Score	Rank	Score	Rank	Score	Rank
Anthrax	120.694	3rd	130.151	2nd	143.128	2nd	147.989	3rd	55.85	2nd	44.67	2nd	149.601	2nd
Brucellosis	106.251	5th	117.874	5th	135.455	4th	138.626	4th	51.9838	3rd	39.3746	5th	132.41	5th
BTB	125.971	2nd	125.12	3rd	139.871	3rd	152.27	2nd	50.8983	4th	43.1838	3rd	148.539	3rd
Taeniasis	82.2254	9th	92.789	9th	106.36	10th	109.9	9th	42.0492	10th	29.8482	9th	108.382	9th
Hydatidosis	85.1495	7th	94.7976	8th	118.632	7th	124.928	7th	47.5079	6th	36.6769	7th	130.825	6th
STH	81.6036	11th	90.7436	11th	104.207	11th	106.667	11th	38.8728	11th	29.6614	11th	98.9272	12th
Leishmaniasis	113.625	4th	119.081	4th	132.541	5th	131.003	5th	49.9968	5th	41.52	4th	136.502	4th
HAT	81.5888	12th	88.2453	12th	96.719	12th	96.927	12th	38.3718	12th	29.195	12th	101.817	11th
Leptospirosis	84.1254	8th	97.3922	7th	124.68	6th	125.5	6th	45.4839	7th	37.1782	6th	128.212	7th
Rabies	135.175	1st	146.436	1st	160.752	1st	164.05	1st	61.18	1st	51.5925	1st	166.643	1st
Shistosomiasis	87.7645	6th	99.3854	6th	108.877	8th	111.442	8th	43.5356	8th	30.6746	8th	110.386	8th
FBT	81.8254	10th	92.6286	10th	107.717	9th	107.6	10th	42.7438	9th	29.4028	10th	108.128	10th

## Sheet: WZ
Disease	Zonal score
	WZ
	Actual	Max	Rank
Rabies	135.175	156	1st
BTB	125.971	156	2nd
Anthrax	120.694	156	3rd
Leishmaniasis	113.625	156	4th
Brucellosis	106.251	156	5th
Shistosomiasis	87.7645	156	6th
Hydatidosis	85.1495	156	7th
Leptospirosis	84.1254	156	8th
Taeniasis	82.2254	156	9th
FBT	81.8254	156	10th
STH	81.6036	156	11th
HAT	81.5888	156	12th

## Sheet: NWZ
Disease	Zonal score
	NWZ
	Actual	Max	Rank
Rabies	146.436	165.75	1st
Anthrax	130.151	165.75	2nd
BTB	125.12	165.75	3rd
Leishmaniasis	119.081	165.75	4th
Brucellosis	117.874	165.75	5th
Shistosomiasis	99.3854	165.75	6th
Leptospirosis	97.3922	165.75	7th
Hydatidosis	94.7976	165.75	8th
Taeniasis	92.789	165.75	9th
FBT	92.6286	165.75	10th
STH	90.7436	165.75	11th
HAT	88.2453	165.75	12th

## Sheet: CZ
Disease	Zonal score
	CZ
	Actual	Max	Rank
Rabies	160.752	185.25	1st
Anthrax	143.128	185.25	2nd
BTB	139.871	185.25	3rd
Brucellosis	135.455	185.25	4th
Leishmaniasis	132.541	185.25	5th
Leptospirosis	124.68	185.25	6th
Hydatidosis	118.632	185.25	7th
Shistosomiasis	108.877	185.25	8th
FBT	107.717	185.25	9th
Taeniasis	106.36	185.25	10th
STH	104.207	185.25	11th
HAT	96.719	185.25	12th

## Sheet: EZ
Disease	Zonal score
	EZ
	Actual	Max	Rank
Rabies	164.05	188.5	1st
BTB	152.27	188.5	2nd
Anthrax	147.989	188.5	3rd
Brucellosis	138.626	188.5	4th
Leishmaniasis	131.003	188.5	5th
Leptospirosis	125.5	188.5	6th
Hydatidosis	124.928	188.5	7th
Shistosomiasis	111.442	188.5	8th
Taeniasis	109.9	188.5	9th
FBT	107.6	188.5	10th
STH	106.667	188.5	11th
HAT	96.927	188.5	12th

## Sheet: SEZ
Disease	Zonal score
	SEZ
	Actual	Max	Rank
Rabies	61.18	71.5	1st
Anthrax	55.85	71.5	2nd
Brucellosis	51.9838	71.5	3rd
BTB	50.8983	71.5	4th
Leishmaniasis	49.9968	71.5	5th
Hydatidosis	47.5079	71.5	6th
Leptospirosis	45.4839	71.5	7th
Shistosomiasis	43.5356	71.5	8th
FBT	42.7438	71.5	9th
Taeniasis	42.0492	71.5	10th
STH	38.8728	71.5	11th
HAT	38.3718	71.5	12th

## Sheet: MZ
Disease	Zonal score
	MZ
	Actual	Max	Rank
Rabies	51.5925	58.5	1st
Anthrax	44.67	58.5	2nd
BTB	43.1838	58.5	3rd
Leishmaniasis	41.52	58.5	4th
Brucellosis	39.3746	58.5	5th
Leptospirosis	37.1782	58.5	6th
Hydatidosis	36.6769	58.5	7th
Shistosomiasis	30.6746	58.5	8th
Taeniasis	29.8482	58.5	9th
STH	29.6614	58.5	10th
FBT	29.4028	58.5	11th
HAT	29.195	58.5	12th

## Sheet: SZ
Disease	Zonal score
	SZ
	Actual	Max	Rank
Rabies	166.643	191.75	1st
Anthrax	149.601	191.75	2nd
BTB	148.539	191.75	3rd
Leishmaniasis	136.502	191.75	4th
Brucellosis	132.41	191.75	5th
Hydatidosis	130.825	191.75	6th
Leptospirosis	128.212	191.75	7th
Shistosomiasis	110.386	191.75	8th
Taeniasis	108.382	191.75	9th
FBT	108.128	191.75	10th
HAT	101.817	191.75	11th
STH	98.9272	191.75	12th

## Sheet: Regional
Disease	Regional score
	Regional
	Actual score	Max score	Rank
Rabies	885.829	1017.25	1st
Anthrax	792.083	1017.25	2nd
BTB	785.853	1017.25	3rd
Leishmaniasis	724.269	1017.25	4th
Brucellosis	721.974	1017.25	5th
Leptospirosis	642.572	1017.25	6th
Hydatidosis	638.518	1017.25	7th
Shistosomiasis	592.064	1017.25	8th
Taeniasis	571.554	1017.25	9th
FBT	570.046	1017.25	10th
STH	550.682	1017.25	11th
HAT	532.864	1017.25	12th

[truncated: 1 more sheets: Regional_Final]
