# Supplementary material for: Prioritization of neglected tropical zoonotic diseases: A one health perspective from Tigray region, Northern Ethiopia
Source: PLoS One. 2021 Jul 22;16(7):e0254071. doi: 10.1371/journal.pone.0254071 (PMC8297755; doi:10.1371/journal.pone.0254071)
Supplement: S5 File — (XLSX) [file pone.0254071.s007.xlsx]

## Sheet: Questionnaire
	Demographic characteristics of respondents						Q7. What is the major zoonoses in your zone?												Q8. Rank the major NTZDs in your zone?												Q9. What are the major causes (risk factors) that aggravate the burden and distribution of NTZDs in your zone												Q10. Mode of transmission of NTZDs
ID	Age	Sex	Zone	Organization	Job title	Experience	Q7Anthrax	Q7Brucellosis	Q7BTB	Q7Taenia	Q7Hydatid	Q7Leishmania	Q7HAT	Q7Lepto	Q7Rabies	Q7Schisto	Q7STH	Q7FBT	Q8Anthrax	Q8Brucellosis	Q8BTB	Q8Taenia	Q8Hydatid	Q8Leishmania	Q8HAT	Q8Lepto	Q8Rabies	Q8Schisto	Q8STH	Q8FBT	Q9Anthrax	Q9Brucellosis	Q9BTB	Q9Taenia	Q9Hydatid	Q9Leishmania	Q9HAT	Q9Lepto	Q9Rabies	Q9Schisto	Q9STH	Q9FBT	Q10Anthrax	Q10Brucellosis	Q10BTB	Q10Taenia	Q10Hydatid	Q10Leishmania	Q10HAT
WZ01	35	0	0	0	0	3	0	0	0	1	0	0	1	1	0	1	1	1	2	2	2	3	1	0	4	2	0	2	1	4	1	0	8	0	10	17	2	1	3	3	19	5	6	0	2	2	2	5	5
WZ02	35	0	0	1	2	3	1	1	1	1	1	0	1	1	0	0	0	1	3	3	1	2	3	0	3	3	2	2	2	2	0	1	1	0	16	2	2	1	1	4	2	4	2	2	3	2	2	5	5
WZ03	35	0	0	0	0	3	0	0	0	1	0	0	1	1	0	1	1	1	2	2	2	3	1	0	4	2	0	2	1	4	1	0	8	0	10	17	2	1	3	3	19	5	6	0	2	2	2	5	5
WZ04	43	0	0	0	0	3	0	0	0	1	0	0	1	1	0	1	1	1	4	3	2	2	1	0	4	4	0	3	3	3	3	0	0	0	0	2	15	3	3	3	3	3	0	1	3	2	2	5	5
WZ05	50	1	0	1	2	3	1	1	0	1	1	0	1	1	0	1	1	1	3	3	1	3	3	0	3	3	2	2	3	3	0	1	0	0	0	2	2	1	1	4	2	2	2	0	2	2	2	5	5
WZ06	24	0	0	1	2	0	1	1	0	1	1	0	1	1	0	1	1	1	3	2	2	3	3	0	3	2	1	2	3	1	5	2	0	0	1	2	3	1	1	3	3	4	2	2	2	2	1	5	5
WZ07	27	0	0	1	2	1	1	1	0	1	1	0	1	1	1	1	1	1	4	4	2	4	4	0	4	4	3	4	4	4	0	1	0	4	0	2	2	2	1	4	3	3	2	2	2	2	2	5	5
WZ08	25	1	0	1	2	1	0	1	0	1	1	0	1	1	0	1	1	0	3	4	1	2	1	0	4	3	2	2	2	1	1	5	2	4	4	2	2	3	1	4	4	0	1	1	3	2	2	5	5
WZ09	24	0	0	1	2	0	0	1	0	0	1	0	1	1	0	1	1	0	2	3	2	4	3	0	3	3	2	2	3	2	3	0	0	4	5	2	2	5	1	4	2	5	1	0	2	3	5	5	5
WZ10	24	1	0	1	2	0	1	1	0	1	1	0	1	1	0	1	1	1	3	4	2	3	3	0	3	3	2	3	3	3	0	1	0	0	0	2	2	1	1	4	4	4	0	0	2	2	2	5	5
WZ11	27	0	0	1	2	1	1	1	0	1	1	0	1	1	0	1	1	0	3	3	1	3	3	0	3	3	3	2	3	2	5	1	0	0	0	2	3	3	3	4	2	4	5	5	3	5	2	4	5
WZ12	24	0	0	1	2	0	1	0	1	1	0	1	1	0	1	1	0	3	3	2	2	2	0	3	3	1	2	2	3	1	1	5	0	4	0	2	1	1	1	4	3	0	4	0	2	2	1	5	5
WZ13	26	1	0	1	2	0	1	1	0	1	1	0	1	1	1	1	1	1	3	3	3	2	0	3	2	2	2	3	2	3	1	0	2	0	0	3	1	0	1	4	4	4	2	1	3	5	1	5	5
WZ14	25	0	0	1	2	0	1	0	1	1	0	1	1	1	1	1	1	1	3	3	1	3	3	0	3	3	3	3	3	3	3	5	2	0	1	2	2	2	1	2	1	1	1	5	5	5	2	5	5
WZ15	24	0	0	1	2	0	1	1	0	0	1	0	1	1	0	1	0	1	3	3	2	3	3	1	4	3	2	2	1	2	3	0	0	0	1	2	2	1	4	2	0	0	1	0	2	2	1	5	5
WZ16	27	0	0	1	2	1	1	1	0	1	1	0	1	1	1	0	1	1	3	3	1	2	3	0	3	2	2	3	3	3	1	1	4	3	1	4	1	5	3	1	3	4	3	2	3	1	0	0	1
WZ17	40	0	0	1	2	3	1	1	1	1	1	0	1	1	0	1	1	1	4	4	4	4	4	0	4	4	1	4	4	4	8	1	0	0	4	15	2	2	12	4	1	9	0	5	2	2	3	5	4
WZ18	29	0	0	1	2	3	1	1	1	1	1	0	1	1	1	1	1	1	4	4	2	3	4	1	4	4	2	2	2	2	10	0	10	10	0	17	17	4	3	20	20	20	2	0	2	2	2	5	5
WZ19	26	0	0	1	2	1	1	1	1	0	1	0	1	1	0	0	0	1	3	4	2	2	4	1	4	4	2	3	2	4	1	1	5	0	1	2	2	1	1	4	17	1	1	2	3	2	5	5	5
WZ20	27	0	0	1	2	1	1	1	0	1	1	0	1	1	0	1	1	0	4	4	2	4	4	1	4	3	2	3	4	3	0	5	1	0	4	2	2	3	1	4	4	4	2	2	2	2	2	5	5
WZ21	29	0	0	1	2	3	1	1	0	1	1	0	1	1	0	0	0	0	3	3	1	2	3	0	3	3	1	3	2	1	1	0	0	0	0	2	2	1	1	4	3	4	5	1	3	0	2	5	5
WZ22	44	0	0	0	0	3	0	0	1	1	1	1	1	1	0	1	1	1	3	3	4	3	4	4	1	3	2	4	2	3	12	10	0	1	0	17	2	1	14	1	0	1	2	1	2	2	2	5	5
WZ23	30	1	0	0	0	3	0	0	0	1	1	0	1	1	0	1	1	1	1	2	3	3	3	0	3	3	0	3	3	3	1	1	0	0	0	9	3	8	9	9	0	0	2	0	0	2	2	5	5
WZ24	31	0	0	0	0	3	0	0	0	1	0	0	1	1	0	1	1	1	2	2	3	3	2	3	4	3	0	4	2	2	0	1	0	0	0	2	2	3	1	4	2	0	3	1	2	2	2	5	5
WZ25	26	0	0	1	2	0	1	1	0	1	1	0	1	1	0	1	1	1	4	4	2	4	4	1	4	4	0	4	4	4	6	1	0	0	6	2	2	1	1	4	4	0	3	0	2	2	2	5	5
WZ26	28	1	0	0	2	1	0	1	1	1	0	1	0	1	1	1	1	1	2	3	3	0	3	3	2	3	3	3	0	1	0	0	0	2	2	1	1	4	4	1	2	0	2	2	2	5	5	2	4
WZ27	24	0	0	1	1	0	1	0	0	1	1	0	1	1	0	1	1	3	3	2	2	3	0	4	4	1	3	3	3	0	1	0	0	0	2	2	1	1	4	4	0	2	0	2	2	2	5	5	2
WZ28	23	1	0	1	1	0	1	1	1	1	0	1	1	0	1	1	1	3	3	3	3	3	0	3	3	1	3	3	3	0	1	0	0	0	2	2	1	1	4	4	0	2	0	2	2	2	5	5	2
WZ29	26	0	0	1	2	0	1	1	1	1	1	0	1	1	0	1	1	1	3	3	2	2	3	0	4	4	1	3	3	3	0	1	0	0	0	2	2	1	1	4	4	0	2	0	2	2	2	5	5
WZ30	27	0	0	1	2	1	1	1	1	1	1	0	1	1	0	1	1	1	3	3	2	2	3	0	4	4	1	3	3	3	0	1	0	0	0	2	2	1	1	4	4	0	2	0	2	2	2	5	5
WZ31	30	1	0	1	1	1	0	1	1	0	1	0	1	1	0	1	1	1	2	3	2	2	3	0	4	4	1	3	3	3	0	1	0	0	0	2	2	1	1	4	4	0	2	0	2	2	2	5	5
WZ32	31	1	0	1	1	1	0	1	1	0	1	0	1	1	0	1	1	1	2	3	2	2	3	0	4	4	1	3	3	3	0	1	0	0	0	2	2	1	1	4	4	0	2	0	2	2	2	5	5
WZ33	28	1	0	1	2	1	0	1	1	0	1	0	1	1	0	1	1	1	2	3	2	2	3	0	4	4	1	3	3	3	0	1	0	0	0	2	2	1	1	4	4	0	2	0	2	2	2	5	5
WZ34	29	1	0	1	2	1	0	1	1	0	1	0	1	1	0	1	1	1	2	3	2	2	3	0	4	4	1	3	3	3	0	1	0	0	0	2	2	1	1	4	4	0	2	0	2	2	2	5	5
WZ35	40	0	0	1	2	3	1	1	1	1	1	0	1	1	0	0	0	1	3	3	3	3	3	0	4	3	1	2	2	3	0	1	0	0	0	2	2	1	1	4	2	0	2	0	2	2	2	5	5
WZ36	34	0	0	1	2	2	0	1	0	1	1	0	1	1	0	1	1	1	2	3	2	3	3	0	4	4	1	2	3	3	0	1	0	0	0	2	2	1	1	4	0	0	2	0	2	2	2	5	5
WZ37	30	0	0	1	2	1	1	1	0	0	1	0	1	1	0	0	1	3	3	2	2	3	3	0	4	4	0	3	3	3	0	1	0	0	0	2	2	1	1	4	0	0	2	0	2	2	2	5	5
WZ38	43	0	0	1	2	3	1	1	0	1	1	0	1	1	0	1	1	1	3	3	2	3	3	0	4	3	1	3	3	3	0	1	0	0	0	2	2	1	1	4	0	0	2	0	2	2	2	5	5
WZ39	37	0	0	1	2	3	1	1	0	1	1	0	1	1	0	1	1	1	3	3	2	3	3	0	4	3	1	3	3	3	0	1	0	0	0	2	2	1	1	4	0	0	2	0	2	2	2	5	5
WZ40	31	0	0	1	2	3	1	1	0	1	1	0	1	1	0	1	1	1	3	3	2	3	3	0	4	3	1	3	3	3	0	1	0	0	0	2	2	1	1	4	0	0	2	0	2	2	2	5	5
WZ41	27	1	0	1	2	1	1	1	0	1	1	0	1	1	0	1	1	1	3	3	2	3	3	0	3	3	1	2	3	3	0	1	0	0	0	2	2	1	1	4	0	0	2	0	2	2	2	5	5
WZ42	26	1	0	1	2	1	0	1	0	1	1	0	1	1	0	1	1	1	3	3	3	3	3	0	3	3	0	1	0	0	0	2	2	1	1	4	4	0	2	0	2	2	2	5	5	2	4	1	1
WZ43	24	1	0	1	2	0	0	1	0	1	1	0	1	1	0	1	1	1	3	3	3	3	4	0	3	4	0	1	0	0	0	0	1	1	1	3	4	0	1	0	2	2	1	5	4	2	4	1	1
WZ44	25	0	0	1	2	0	1	1	1	1	1	0	1	1	0	1	1	1	3	3	3	3	3	0	4	3	1	3	3	3	0	1	0	0	1	2	2	1	1	4	2	0	2	0	2	2	2	5	5
WZ45	29	0	0	1	2	1	1	1	1	0	1	0	1	1	0	1	1	1	3	3	3	3	3	0	4	3	1	3	3	3	0	1	0	1	1	2	2	1	1	4	2	0	2	2	2	2	2	5	5
WZ46	36	1	0	1	2	2	1	1	1	0	1	0	1	1	0	0	1	1	3	3	3	3	3	0	4	3	1	3	3	3	0	1	0	1	1	2	2	1	1	4	2	0	2	2	2	2	2	5	5
WZ47	28	0	0	1	2	1	0	1	0	1	1	0	1	1	0	1	0	1	3	3	3	3	3	0	4	4	1	3	3	3	0	0	0	1	1	2	2	1	1	4	4	0	3	0	2	2	2	5	5
WZ48	24	0	0	1	2	0	1	1	1	1	1	0	1	1	0	1	1	1	3	3	2	3	3	0	4	3	2	3	2	3	0	1	0	1	1	2	2	1	1	4	2	0	3	0	3	2	2	5	5
WZ49	32	1	0	1	2	2	1	1	0	1	1	0	1	1	0	1	1	1	3	3	3	3	3	0	4	4	1	2	3	3	0	1	0	1	1	2	2	1	1	4	2	0	2	0	2	2	2	5	5
WZ50	29	1	0	1	2	2	1	1	1	0	1	0	1	1	0	1	1	1	3	3	3	3	3	0	4	3	2	3	3	3	0	1	0	1	1	2	2	1	1	4	0	0	2	2	2	2	2	5	5
WZ51	40	1	0	1	2	3	1	1	1	1	1	0	1	1	0	0	0	1	3	3	2	3	3	0	4	3	1	3	2	3	0	0	0	1	1	2	2	1	1	4	4	0	3	0	2	2	2	5	5
WZ52	28	1	0	1	2	2	0	1	0	1	1	0	1	1	0	1	1	1	3	3	2	3	3	0	4	3	2	3	3	3	0	1	0	1	1	2	2	1	1	4	2	0	1	2	3	2	2	5	5
WZ53	34	0	0	1	2	3	1	1	0	1	1	0	1	1	0	1	1	1	3	3	3	3	3	0	4	4	1	3	3	3	0	1	0	1	1	2	2	1	1	4	0	0	2	2	2	2	2	5	5
WZ54	31	1	0	1	2	2	1	1	1	1	1	0	1	1	0	1	1	1	3	3	2	3	3	0	4	3	2	3	2	3	0	1	0	1	1	2	2	1	1	4	2	0	2	0	2	2	2	5	5
WZ55	27	0	0	1	2	2	1	1	0	1	1	0	1	1	0	1	1	1	2	3	3	3	3	0	4	3	2	2	2	3	0	1	0	0	1	2	2	1	1	4	2	0	3	0	2	2	2	5	5
WZ56	30	1	0	1	2	3	1	1	1	0	1	0	1	1	0	1	1	1	3	3	2	3	3	0	4	3	2	3	2	3	0	1	0	2	1	2	2	1	1	4	0	0	1	2	2	2	2	5	5
WZ57	24	1	0	1	2	0	1	1	0	1	1	0	1	1	0	1	0	1	3	3	3	3	3	0	4	4	2	3	2	3	0	0	0	2	1	2	2	1	1	4	4	0	3	0	3	2	2	5	5
WZ58	33	1	0	1	2	3	1	1	1	1	1	0	1	1	0	1	1	1	2	3	3	3	3	0	4	4	1	3	2	3	0	1	0	1	1	2	2	1	1	4	4	0	2	0	2	2	2	5	5
WZ59	28	0	0	1	2	2	1	1	0	1	1	0	1	1	0	1	1	1	3	3	3	3	3	0	4	4	1	3	3	3	0	1	0	0	1	2	2	1	1	4	4	0	2	2	2	2	2	5	5
NWZ01	32	0	1	1	1	0	0	1	1	1	1	0	1	1	0	0	0	1	3	3	3	3	3	0	3	3	2	2	1	3	1	1	1	5	0	2	2	3	3	4	5	5	1	0	2	2	2	5	5
NWZ02	32	0	1	1	2	2	0	1	1	1	1	0	1	1	0	1	1	1	2	4	2	2	4	2	4	4	1	1	3	2	1	0	0	0	0	2	2	1	1	5	2	4	1	0	2	2	2	5	5
NWZ03	30	0	1	1	1	3	1	1	1	1	1	0	1	1	0	0	1	1	3	4	2	2	4	2	4	4	1	0	2	3	0	1	0	0	0	2	2	1	1	4	13	0	0	1	2	2	2	5	5
NWZ04	33	1	1	0	0	3	0	1	1	1	1	1	1	1	0	0	1	1	1	2	3	2	2	3	3	2	0	1	2	2	0	1	0	0	0	2	2	1	1	4	2	0	2	2	2	2	2	5	5
NWZ05	35	0	1	1	1	1	1	1	0	0	1	0	1	1	1	0	1	1	2	4	2	2	2	2	4	4	3	0	1	1	1	1	0	0	0	2	2	1	1	4	2	4	1	0	2	2	2	5	5
NWZ06	27	1	1	1	2	3	1	1	0	1	1	1	1	1	1	0	0	1	3	3	2	2	3	2	3	3	2	1	1	3	3	2	0	4	5	2	2	1	1	4	5	4	2	0	2	2	1	5	5
NWZ07	31	0	1	1	2	3	1	1	0	0	1	1	1	1	0	0	1	1	4	4	3	2	4	3	4	4	2	0	4	3	0	5	1	0	0	2	5	5	1	4	3	3	2	1	2	2	2	5	5
NWZ08	34	0	1	1	2	3	1	1	1	0	1	0	1	1	1	0	0	0	3	4	2	1	4	1	4	4	2	0	0	2	3	5	0	1	2	2	2	1	3	4	2	0	3	0	2	2	1	5	5
NWZ09	34	0	1	1	2	3	1	1	0	0	1	0	1	1	0	0	0	1	3	4	2	2	4	2	4	4	2	1	2	4	1	2	0	0	4	2	2	1	1	4	4	0	1	2	2	2	5	5	5
NWZ10	45	0	1	1	2	3	1	1	0	1	1	0	1	1	0	0	0	1	4	2	1	2	2	3	1	3	1	3	2	2	0	1	0	0	1	2	2	1	2	4	4	4	2	2	2	2	1	5	5
NWZ11	46	0	1	1	2	3	1	1	0	0	1	1	1	1	1	0	1	1	3	4	2	3	4	3	4	4	2	3	3	4	0	1	0	0	0	2	2	1	1	4	1	0	1	2	3	2	2	5	5
NWZ12	40	0	1	1	2	3	1	1	0	1	1	0	1	1	1	0	1	1	2	4	1	2	3	2	4	4	3	0	3	2	0	1	0	0	0	2	2	1	1	4	0	0	1	2	3	2	2	5	5
NWZ13	25	1	1	1	2	3	1	1	0	1	1	0	1	1	0	0	0	1	4	4	2	3	4	2	4	4	3	0	0	4	3	3	0	0	0	2	2	1	1	2	4	5	3	0	2	2	2	5	5
NWZ14	58	0	1	1	2	3	0	1	1	0	1	0	1	1	0	0	1	1	3	3	1	1	3	2	3	3	1	1	3	3	0	1	0	0	0	2	2	1	1	4	0	0	2	2	2	2	2	5	5
NWZ15	30	0	1	0	0	3	0	0	0	1	1	1	1	1	0	1	1	1	3	3	3	3	3	3	3	3	2	3	3	3	6	0	0	0	0	17	2	2	1	4	4	2	0	0	3	2	2	2	5
NWZ16	35	0	1	0	0	3	0	1	1	1	1	1	1	1	0	1	0	1	3	4	3	3	3	3	2	3	2	3	2	3	1	1	0	0	0	2	2	1	1	4	4	4	3	0	2	2	2	5	5
NWZ17	48	0	1	0	0	3	0	1	0	1	0	1	1	1	0	1	1	0	2	2	2	2	1	4	1	2	1	3	3	2	0	1	0	0	0	2	2	1	1	2	0	0	2	0	2	2	2	5	5
NWZ18	26	1	1	1	2	1	1	0	0	1	1	0	1	1	0	1	1	1	3	2	1	1	4	3	3	4	1	2	4	4	1	3	5	5	3	4	1	3	1	4	3	2	0	1	5	0	2	1	5
NWZ19	27	0	1	1	1	1	1	1	0	0	1	0	1	1	0	0	1	1	2	4	1	3	4	0	4	4	0	1	1	3	0	1	0	0	2	2	2	1	1	16	2	4	2	0	2	2	2	5	5
NWZ20	30	1	1	1	2	3	1	1	0	1	1	1	1	1	0	0	1	1	3	4	2	3	4	4	4	4	3	2	1	2	0	1	0	0	0	2	2	1	1	4	2	0	2	0	0	2	2	5	5
NWZ21	29	1	1	1	2	2	1	1	0	1	1	1	1	1	0	0	1	1	3	4	2	3	4	4	4	4	3	2	1	2	0	1	0	0	0	2	2	1	1	4	2	0	2	0	0	2	2	5	5
NWZ22	34	0	1	1	2	3	0	1	0	0	1	0	1	1	0	0	0	1	3	3	2	2	3	0	4	4	1	2	3	3	0	1	0	0	0	2	2	1	1	4	4	0	2	0	2	2	2	5	5
NWZ23	25	0	1	1	1	0	1	1	0	1	1	0	1	1	0	0	1	1	3	3	3	3	3	1	3	3	1	2	3	3	0	1	0	0	0	2	2	1	1	4	0	0	2	0	2	2	2	5	5
NWZ24	40	0	1	0	0	3	0	0	0	0	0	0	1	1	0	0	1	1	2	2	2	2	3	1	3	3	1	2	3	3	0	1	0	0	0	2	2	1	1	4	0	0	2	0	2	0	2	5	5
NWZ25	29	1	1	1	2	2	1	1	1	1	1	0	1	1	0	1	1	1	3	3	3	3	3	0	4	4	0	3	3	3	0	1	0	0	0	2	2	1	1	4	0	0	2	0	2	0	2	5	5
NWZ26	27	1	1	1	2	1	1	1	0	1	1	0	1	1	0	0	1	1	3	3	2	3	3	0	3	3	1	3	2	3	0	2	0	0	0	2	2	1	1	4	2	0	2	0	2	0	2	5	5
NWZ27	27	1	1	1	2	1	1	1	1	1	1	0	1	1	0	1	1	1	3	3	2	3	3	0	3	4	1	3	3	3	0	1	0	0	0	2	2	1	1	4	4	0	2	0	3	0	2	5	5
NWZ28	31	1	1	0	0	3	0	1	1	0	0	0	1	1	0	1	1	1	2	2	2	3	3	0	4	4	1	2	2	3	0	1	0	0	0	2	2	1	1	4	0	0	2	0	2	0	2	5	5
NWZ29	28	0	1	1	2	2	1	1	1	1	1	0	1	1	0	1	0	1	3	3	3	3	3	0	3	3	0	2	3	3	0	1	5	0	2	5	2	2	1	4	2	0	3	0	2	0	2	5	5
NWZ30	30	0	1	1	2	3	1	1	0	1	1	0	1	1	0	0	1	1	3	3	3	3	3	0	3	3	1	3	3	3	0	1	0	0	0	2	2	1	1	4	0	0	2	0	2	0	2	5	5
NWZ31	28	1	1	1	2	2	1	1	0	1	1	0	1	1	0	1	1	1	3	3	2	3	3	0	4	4	1	2	2	3	0	5	0	0	0	2	2	1	1	4	0	0	2	0	2	0	2	5	5
NWZ32	27	1	1	1	2	1	1	1	0	0	1	0	1	1	0	1	0	1	3	3	3	2	3	0	3	3	1	3	3	3	0	1	5	0	2	2	2	2	5	4	4	0	2	0	2	0	2	5	5
NWZ33	27	0	1	1	2	1	1	1	0	1	1	0	1	1	0	1	1	1	3	3	3	2	3	0	3	3	1	2	3	3	0	1	5	0	0	2	2	1	1	4	2	0	3	0	2	0	2	5	5
NWZ34	29	1	1	1	2	2	1	1	0	1	1	0	1	1	0	0	1	1	3	3	2	3	3	0	3	4	1	2	3	3	2	5	0	0	0	5	2	1	1	4	4	0	2	0	2	0	2	5	5
NWZ35	27	1	1	1	2	1	1	1	0	1	1	0	1	1	0	0	1	1	3	3	3	3	3	0	3	3	0	2	3	3	0	1	0	0	0	2	2	1	1	4	2	0	2	0	3	0	2	5	5
NWZ36	29	0	1	1	2	3	1	1	0	1	1	0	1	1	0	1	0	1	3	3	3	3	3	0	3	4	1	2	2	3	0	1	0	0	2	2	2	2	1	4	4	0	3	0	2	0	2	5	5
NWZ37	31	0	1	1	2	3	1	1	0	1	1	0	1	1	0	1	1	1	3	3	2	2	3	0	4	3	1	3	3	3	2	1	5	0	0	2	2	1	5	4	0	0	2	0	2	0	2	5	5
NWZ38	31	0	1	1	2	3	1	1	1	0	1	0	1	1	0	1	1	1	3	3	3	3	3	0	3	4	1	3	3	3	0	1	0	0	0	2	2	1	1	4	0	0	2	0	2	0	2	5	5
NWZ39	41	0	1	0	0	3	1	1	0	0	1	0	1	1	0	1	1	1	3	3	3	3	3	0	4	4	1	2	2	3	0	1	0	0	0	2	2	1	1	4	0	0	2	0	2	2	2	5	5
NWZ40	36	0	1	1	2	3	1	1	0	1	1	0	1	1	0	1	1	1	3	3	2	2	3	1	3	3	1	3	3	3	5	5	0	0	0	5	2	2	1	4	2	0	3	0	2	0	2	5	5
NWZ41	27	0	1	1	2	1	1	1	1	1	1	0	1	1	0	1	1	1	3	3	3	3	3	0	3	3	1	2	3	3	2	1	0	0	2	2	2	2	1	4	2	0	3	0	2	0	2	5	5
NWZ42	29	1	1	1	2	2	1	1	1	1	1	0	1	1	0	1	1	1	3	3	3	3	3	1	4	4	1	3	3	3	5	1	5	0	0	2	2	1	1	4	4	0	2	0	3	0	2	5	5
NWZ43	30	1	1	1	2	3	1	1	0	0	1	0	1	1	0	0	0	1	3	3	3	3	3	0	4	3	1	3	2	3	0	1	0	0	0	2	2	1	5	4	2	0	2	0	2	0	2	5	5
NWZ44	33	0	1	1	2	3	1	1	1	1	1	0	1	1	0	1	1	1	3	3	3	3	3	1	3	3	1	3	3	3	0	5	5	0	0	2	2	2	1	4	4	0	3	0	2	0	2	5	5
NWZ45	45	0	1	0	0	3	0	1	1	0	1	0	1	1	0	0	0	1	2	3	2	2	2	1	3	3	2	3	3	3	0	1	0	0	0	2	2	1	1	4	0	0	2	0	2	2	2	5	5
NWZ46	29	1	1	1	2	2	1	1	1	1	1	0	1	1	0	1	1	1	3	3	2	2	3	0	4	4	1	2	2	3	5	1	0	0	2	5	2	1	1	4	0	0	2	0	2	0	2	5	5
NWZ47	26	0	1	1	2	1	1	1	0	1	1	0	1	1	0	1	1	1	3	3	3	3	3	1	4	3	1	3	3	3	3	0	0	0	0	2	2	1	1	4	0	0	2	0	2	0	2	5	5
NWZ48	28	1	1	1	2	2	0	1	1	1	1	0	1	1	0	0	1	1	3	3	3	3	3	1	4	3	1	2	3	3	2	1	0	0	0	2	2	2	1	4	2	0	2	0	2	0	2	5	5
NWZ49	28	0	1	1	2	2	1	1	0	1	1	0	1	1	0	1	0	1	3	3	2	3	3	0	3	4	1	3	3	3	0	1	0	0	0	2	2	2	1	4	4	0	2	0	2	0	2	5	5
NWZ50	27	0	1	1	2	1	1	1	1	1	1	0	1	1	0	1	1	1	3	3	3	3	3	0	3	3	2	2	3	3	0	0	5	0	0	2	2	1	1	4	2	0	2	0	2	0	2	5	5
NWZ51	31	0	1	1	2	2	1	1	0	1	1	0	1	1	0	0	1	1	3	3	3	3	3	1	3	3	2	3	3	3	5	5	0	0	0	2	2	2	1	4	4	0	2	0	2	0	2	5	5
NWZ52	27	0	1	1	2	1	1	1	1	1	1	0	1	1	0	1	1	1	3	3	3	3	3	1	4	3	2	3	3	3	5	1	0	0	0	2	2	1	1	4	2	0	2	0	2	0	2	5	5
NWZ53	28	0	1	1	2	1	0	1	0	1	1	0	1	1	0	1	0	1	3	3	3	3	3	1	3	4	1	3	3	3	0	1	0	0	0	2	2	1	1	4	2	0	3	0	3	0	2	5	5
CZ01	26	0	2	0	0	0	0	1	1	1	0	0	1	1	0	1	1	1	1	3	3	3	2	2	3	3	2	2	3	3	0	1	0	0	0	2	2	1	1	4	2	0	2	0	2	2	2	5	5
CZ02	42	0	2	0	0	3	0	0	1	0	0	1	1	1	1	1	1	0	2	2	4	3	3	4	4	4	1	3	2	2	10	5	10	17	17	5	5	2	1	18	18	18	2	0	2	3	3	3	5
CZ03	27	0	2	0	0	0	0	0	0	1	1	1	1	1	0	1	0	0	0	0	2	3	2	4	4	3	1	4	2	4	0	1	0	0	0	2	2	1	1	2	2	0	0	0	2	2	2	5	5
CZ04	42	1	2	1	2	3	1	1	1	1	1	1	1	1	0	0	1	1	2	2	2	2	2	2	2	2	1	2	2	2	0	1	0	0	3	2	2	3	1	4	1	2	2	1	2	2	2	5	5
CZ05	23	0	2	1	2	0	1	1	1	0	1	1	1	1	1	0	1	1	4	4	4	2	4	4	4	4	3	2	4	4	12	0	3	0	1	4	1	4	1	4	1	1	4	2	3	2	2	1	5
CZ06	30	1	2	1	2	1	1	1	1	1	1	1	1	1	0	0	0	1	3	4	3	2	2	2	4	4	1	0	1	3	0	1	0	0	1	2	2	3	1	4	2	4	2	0	2	2	1	5	5
CZ07	35	0	2	1	2	3	1	1	1	0	1	1	1	1	0	0	0	1	3	4	4	3	4	4	4	4	2	2	2	2	12	6	10	10	10	15	15	5	14	4	20	20	1	2	2	2	2	5	5
CZ08	47	1	2	1	2	3	1	1	1	1	1	1	1	1	1	0	1	1	2	3	2	2	2	3	4	4	3	2	2	2	0	1	0	0	0	2	2	1	1	4	2	0	1	2	2	2	2	5	5
CZ09	31	0	2	1	2	3	0	1	1	1	1	0	1	1	0	0	1	1	3	3	2	3	4	1	4	3	1	2	4	3	1	1	0	0	4	2	2	1	1	4	2	4	2	0	2	2	2	5	5
CZ10	50	0	2	1	2	3	0	1	0	0	1	0	1	1	0	0	1	1	3	3	1	1	3	1	4	4	1	0	3	3	0	1	0	0	0	2	2	1	1	4	2	2	2	0	2	2	2	5	5
CZ11	30	0	2	1	1	0	1	1	1	1	1	0	1	1	0	1	1	1	3	3	3	2	3	1	3	3	1	2	2	2	0	1	0	0	0	2	2	1	1	4	0	0	3	0	2	2	2	5	5
CZ12	30	0	2	1	2	3	1	1	1	1	1	1	1	1	0	1	1	1	2	3	2	2	3	4	3	3	1	2	1	2	12	16	7	7	15	11	15	12	12	16	6	7	2	0	2	2	5	5	5
CZ13	40	1	2	1	2	3	1	1	1	1	1	1	1	0	0	1	0	1	2	3	3	4	4	3	4	3	3	4	4	3	0	1	0	0	1	2	2	1	2	1	2	2	0	2	3	2	5	5	5
CZ14	26	0	2	1	2	0	1	1	1	1	1	1	1	1	0	0	1	1	2	3	3	2	3	4	4	4	1	2	2	1	6	1	0	3	1	2	2	1	1	4	2	0	0	2	3	2	5	5	5
CZ15	32	0	2	1	2	3	0	1	0	1	1	0	1	1	0	0	1	1	3	4	1	2	4	2	3	4	2	2	2	4	1	3	1	0	0	0	2	2	1	1	4	2	4	2	1	2	2	2	5
CZ16	26	1	2	1	2	0	1	1	0	1	1	1	1	1	1	0	1	1	2	3	1	2	3	3	3	3	2	0	3	3	0	1	1	0	2	2	2	2	1	4	2	2	2	1	3	2	1	5	5
CZ17	42	1	2	1	2	3	0	1	1	1	1	1	1	1	1	0	1	1	3	4	2	2	3	3	4	4	3	3	2	4	0	0	1	0	0	0	2	2	1	1	4	0	0	2	0	3	2	2	5
CZ18	35	0	2	1	2	3	1	1	1	0	1	1	1	1	1	0	1	1	3	4	3	2	4	3	4	4	3	0	3	3	0	1	0	0	1	2	2	2	1	4	2	2	2	2	2	2	1	1	1
CZ19	38	0	2	1	2	1	1	1	1	1	1	1	1	1	0	0	1	1	3	3	2	3	3	3	4	4	2	0	3	3	0	1	0	0	1	2	2	1	1	4	4	4	2	0	2	2	2	5	5
CZ20	46	1	2	1	2	3	1	1	1	0	1	1	1	1	1	0	0	1	3	3	2	2	3	3	4	4	3	1	2	3	1	0	19	0	0	2	2	1	1	4	4	4	1	0	3	3	2	5	5
CZ21	31	0	2	1	2	2	0	1	0	1	1	0	1	1	0	1	1	1	1	2	2	2	2	1	3	2	0	1	1	1	0	1	0	0	0	2	2	2	1	2	0	0	2	1	2	2	2	5	5
CZ22	49	0	2	0	0	3	0	1	0	1	0	1	1	1	0	1	0	0	2	3	4	3	2	3	3	3	1	3	3	3	0	1	0	0	0	2	2	1	1	4	0	0	2	1	2	2	2	5	5
CZ23	26	0	2	1	2	1	1	1	1	1	1	1	1	1	0	0	1	3	4	4	3	4	3	4	4	3	1	1	2	0	0	0	0	4	2	2	2	3	4	14	9	2	2	3	2	5	5	5	5
CZ24	31	0	2	1	2	3	0	1	0	0	1	1	1	1	0	0	1	1	3	4	2	2	4	4	4	4	2	1	3	3	0	1	0	0	0	2	2	1	1	4	4	4	2	0	2	2	2	5	5
CZ25	26	0	2	1	2	0	0	1	1	1	1	1	1	1	0	0	1	1	3	4	4	3	3	4	4	4	3	2	4	4	1	0	0	0	1	2	2	1	1	4	3	4	3	2	2	2	2	5	5
CZ26	40	0	2	1	2	3	1	1	0	0	1	1	1	1	0	0	1	1	3	3	2	3	4	3	4	4	3	2	4	4	0	1	10	0	4	2	5	1	1	0	2	4	3	0	2	2	2	5	5
CZ27	25	0	2	1	2	1	1	1	0	0	1	0	1	1	0	0	0	1	3	4	4	2	4	1	4	4	2	2	1	2	0	1	0	0	0	2	2	1	3	4	5	0	3	0	2	2	2	5	5
CZ28	26	0	2	1	2	1	1	0	0	0	1	0	1	1	0	0	1	1	3	3	3	2	4	2	3	4	0	2	3	4	5	1	6	0	0	2	1	1	1	4	2	0	2	0	2	2	2	5	5
CZ29	43	1	2	1	2	3	0	1	1	0	1	0	1	1	0	0	1	1	2	3	3	2	4	3	4	4	1	2	2	4	5	1	0	1	0	2	2	1	3	2	4	4	2	0	2	1	2	5	5
CZ30	25	0	2	1	2	3	0	1	0	1	1	1	1	1	0	0	1	1	1	3	1	3	3	1	3	3	1	1	1	3	0	3	0	0	4	2	2	1	1	4	0	2	2	3	2	2	1	5	5
CZ31	27	0	2	0	0	1	1	1	0	1	1	0	1	1	0	0	1	1	3	3	2	2	3	1	4	3	1	1	3	3	0	1	0	0	0	2	2	1	1	4	4	0	2	0	2	2	2	5	5
CZ32	26	1	2	0	0	0	0	1	0	1	1	0	1	1	0	0	1	1	3	3	3	3	3	1	4	3	1	1	3	3	0	1	0	0	0	2	2	1	1	4	4	0	2	0	2	2	2	5	5
CZ33	35	1	2	0	0	3	1	1	1	1	1	0	1	1	0	0	1	1	3	3	3	3	3	1	4	3	1	2	3	3	0	1	0	0	0	2	2	1	1	4	0	0	2	0	2	2	2	5	5
CZ34	30	1	2	1	2	3	1	1	0	1	1	0	1	1	0	0	1	1	3	3	3	3	3	1	3	3	2	2	3	3	0	5	0	0	0	2	2	1	1	4	0	0	2	0	2	2	2	5	5
CZ35	24	1	2	1	2	0	1	1	0	1	1	0	1	1	0	0	1	1	3	3	3	2	3	1	3	3	2	2	3	3	0	1	0	2	4	2	2	5	1	4	0	0	2	0	2	2	2	5	5
CZ36	31	0	2	1	2	3	1	1	0	1	1	0	1	1	0	0	1	1	3	3	3	2	4	1	4	3	2	2	3	3	0	1	0	0	0	2	2	1	1	4	1	0	2	0	2	2	2	5	5
CZ37	32	0	2	1	2	3	1	1	0	1	1	0	1	1	0	0	1	1	3	3	3	2	3	1	3	3	1	2	3	3	0	1	0	0	0	2	2	1	1	4	1	0	3	0	2	2	2	5	5
CZ38	45	0	2	1	2	3	1	1	0	1	1	1	1	1	0	0	0	1	3	4	2	2	3	1	4	3	1	2	3	3	0	1	0	0	0	2	2	5	1	4	0	0	2	0	3	2	2	5	5
CZ39	29	0	2	1	2	2	1	1	0	1	1	0	1	1	0	0	1	1	3	3	3	3	3	1	3	3	1	2	3	3	0	1	0	4	4	2	2	1	1	4	0	0	2	0	2	2	2	5	5
CZ40	27	1	2	1	2	2	1	1	1	1	1	0	1	1	0	1	1	1	3	3	3	3	3	1	4	3	2	2	3	3	0	1	0	0	0	2	2	1	1	4	0	0	2	0	2	2	2	5	5
CZ41	25	0	2	1	2	0	1	1	1	1	1	0	1	1	0	1	1	1	3	3	3	3	3	1	3	3	1	2	3	3	0	1	0	0	0	2	2	1	1	4	0	0	2	0	2	2	2	5	5
CZ42	34	1	2	1	2	3	1	1	1	1	1	1	1	1	0	1	1	1	3	3	3	3	3	1	4	3	2	2	3	3	0	1	0	0	0	2	2	5	1	4	0	0	2	0	2	2	2	5	5
CZ43	32	0	2	1	2	3	1	1	0	1	1	0	1	1	0	1	0	1	3	3	3	3	3	2	3	4	1	2	3	3	0	1	0	2	0	2	2	1	1	4	0	0	2	0	2	2	2	5	5
CZ44	28	1	2	1	2	2	1	1	1	1	1	1	1	1	0	0	1	1	3	4	2	2	3	1	4	4	2	2	3	3	5	1	0	0	5	2	2	1	1	4	0	0	3	0	2	2	2	5	5
CZ45	25	0	2	1	2	0	1	1	1	1	1	1	1	1	0	0	1	1	3	3	2	2	4	1	3	3	1	2	3	3	0	1	0	0	0	2	2	1	1	4	0	0	2	0	2	2	2	4	5
CZ46	31	0	2	1	2	3	1	1	1	1	1	0	1	1	0	0	1	1	3	3	2	2	3	1	3	3	2	2	3	3	0	1	0	0	0	2	2	1	1	4	0	0	2	0	2	2	2	5	5
CZ47	26	0	2	1	2	0	1	1	1	1	1	0	1	1	0	1	0	1	3	4	3	3	3	2	3	3	1	2	3	3	0	1	0	0	5	2	2	5	1	4	4	0	2	0	3	2	2	5	5
CZ48	29	0	2	1	2	2	1	1	0	1	1	0	1	1	0	0	1	1	3	3	3	3	3	2	3	3	2	2	3	3	0	1	0	0	0	2	2	1	1	4	4	0	2	0	2	2	2	5	5
CZ49	25	0	2	1	2	0	1	1	1	1	1	1	1	1	0	0	1	1	3	3	3	3	3	2	4	3	1	2	3	3	0	1	0	0	0	2	2	1	1	4	4	0	2	0	2	2	2	5	5
CZ50	39	1	2	1	2	3	1	1	1	1	1	0	1	1	0	0	1	1	3	3	2	3	3	2	3	3	2	2	3	3	0	1	0	0	0	2	2	1	1	4	4	0	2	0	2	2	2	5	5
CZ51	31	1	2	1	2	2	0	1	1	1	1	1	1	1	0	0	0	1	3	3	3	3	4	1	4	4	1	2	3	3	0	1	0	2	4	2	2	1	1	4	4	0	2	2	2	2	2	5	5
CZ52	25	0	2	1	2	0	1	1	1	1	1	0	1	1	0	0	1	1	3	4	3	2	3	2	3	3	1	2	3	3	0	5	0	0	0	2	2	1	1	4	4	0	3	0	3	2	2	5	5
CZ53	34	1	2	1	2	3	1	1	1	1	1	1	1	1	0	0	1	1	3	4	3	2	3	1	4	3	1	2	3	3	0	1	0	0	0	2	2	1	1	4	4	0	2	0	2	2	2	5	5
CZ54	29	1	2	1	2	2	0	1	0	1	1	0	1	1	0	0	1	1	3	3	2	3	3	2	3	3	1	3	3	3	5	1	0	0	4	2	2	5	1	4	0	0	2	0	2	2	2	4	5
CZ55	28	0	2	1	2	2	1	1	0	1	1	0	1	1	0	0	0	1	3	3	3	3	3	1	4	4	2	3	3	3	0	1	0	0	0	2	2	1	1	4	0	0	2	0	2	2	2	5	5
CZ56	27	0	2	1	2	1	1	1	0	1	1	1	1	1	0	0	1	1	3	3	3	3	3	2	3	3	1	3	3	3	0	1	0	4	0	2	2	1	1	4	0	0	2	0	2	2	2	5	5
CZ57	28	0	2	1	2	2	1	1	0	1	1	0	1	1	0	1	1	1	3	3	3	2	3	1	4	3	1	2	3	3	0	1	0	4	0	2	2	1	1	4	1	0	2	2	2	2	2	5	5
CZ58	26	0	2	1	2	0	1	1	0	1	1	1	1	1	0	1	1	1	3	3	2	3	3	2	4	3	1	3	3	3	0	1	0	0	5	2	2	1	1	4	1	0	2	2	2	2	2	5	5
CZ59	27	0	2	1	2	1	0	1	0	1	1	0	1	1	0	1	0	1	3	3	2	3	3	1	3	3	2	2	3	3	0	5	0	0	0	2	2	1	1	4	0	0	2	2	3	2	2	4	5
CZ60	27	1	2	1	2	1	1	1	0	1	1	1	1	1	0	0	1	1	3	3	3	3	3	2	4	3	1	3	3	3	0	1	0	0	0	2	2	1	1	4	0	0	2	2	2	2	2	5	5
CZ61	38	1	2	1	2	3	1	1	0	1	1	0	1	1	0	1	1	1	3	3	2	3	3	1	4	4	2	2	2	3	0	1	0	0	0	2	2	1	1	4	0	0	3	0	2	2	2	5	5
CZ62	26	0	2	1	2	0	1	1	0	1	1	0	1	1	0	0	1	1	3	3	3	3	3	2	3	4	1	2	2	3	0	1	0	0	0	2	2	1	1	4	0	0	1	0	2	2	2	5	5
CZ63	30	0	2	1	2	3	1	1	0	1	1	0	1	1	0	1	0	1	3	3	2	3	4	1	3	3	2	2	2	3	0	1	0	2	4	2	2	1	1	4	4	0	3	0	2	2	2	5	5
CZ64	31	1	2	1	2	3	1	1	0	1	1	0	1	1	0	0	0	1	3	3	3	3	3	2	4	4	1	2	3	3	0	1	0	0	0	2	2	1	1	4	0	0	2	0	2	2	2	5	5
CZ65	26	0	2	1	2	0	0	1	0	1	1	0	1	1	0	1	0	1	3	3	2	3	3	1	4	3	1	3	2	3	5	1	0	0	0	2	2	1	1	4	0	0	2	0	2	2	2	5	5
CZ66	28	1	2	1	2	1	1	1	0	1	1	0	1	1	0	1	1	1	3	3	3	2	3	2	4	4	1	2	3	3	0	1	0	0	0	2	2	1	1	4	0	0	2	0	2	2	2	5	5
CZ67	24	1	2	1	2	0	1	1	0	1	1	1	1	1	0	1	1	1	3	3	2	3	3	1	3	3	1	2	2	3	0	1	0	0	0	2	2	1	1	4	0	0	2	2	2	2	2	5	5
CZ68	30	0	2	1	2	3	1	1	0	1	1	0	1	1	0	0	1	1	3	3	3	3	3	2	4	4	1	3	3	3	0	1	0	4	5	2	2	1	1	4	4	0	1	0	2	2	2	5	5
CZ69	30	0	2	1	2	3	1	1	0	1	1	1	1	1	0	0	1	1	3	3	2	3	3	1	3	3	1	2	3	3	0	1	0	4	0	2	2	1	1	4	0	0	2	0	2	2	2	5	5
CZ70	31	0	2	1	2	3	1	1	1	1	1	0	1	1	0	0	1	1	3	3	3	3	4	2	4	4	2	3	2	3	0	5	0	2	0	2	2	1	1	4	0	0	2	0	2	2	2	5	5
CZ71	28	1	2	1	2	1	1	1	0	1	1	1	1	1	0	0	1	1	3	3	2	3	3	1	3	3	1	2	2	3	0	1	0	0	0	2	2	1	1	4	4	0	2	2	2	2	2	5	5
CZ72	29	1	2	1	2	2	1	1	0	1	1	0	1	1	0	0	0	1	3	3	3	3	3	2	4	4	2	3	3	3	0	1	0	0	0	2	2	1	1	4	1	0	2	0	3	2	2	5	5
CZ73	27	1	2	1	2	1	1	1	1	1	1	1	1	1	0	1	1	1	3	3	2	3	3	2	3	3	2	2	3	3	0	1	0	0	0	2	2	1	1	4	0	0	1	0	2	2	2	5	5
CZ74	35	0	2	1	2	3	1	1	0	1	1	0	1	1	0	1	1	1	3	3	3	3	3	1	4	4	1	3	3	3	0	1	0	0	0	2	2	1	1	4	0	0	2	0	2	2	2	5	5
CZ75	42	0	2	1	2	3	1	1	1	1	1	1	1	1	0	0	1	1	3	3	2	3	3	1	3	3	1	2	3	3	0	1	0	2	0	2	2	1	1	4	0	0	2	2	2	2	2	5	5
EZ01	27	0	3	1	2	2	0	1	1	0	1	1	1	1	0	0	0	1	2	4	1	3	3	3	3	3	0	2	1	1	0	1	0	0	0	2	2	3	3	4	17	4	2	0	2	2	1	5	5
EZ02	26	0	3	1	2	0	0	1	0	1	1	1	1	1	0	1	1	0	3	4	1	3	4	4	4	4	1	4	2	2	0	1	0	0	0	2	2	1	1	4	2	4	2	0	2	2	2	5	5
EZ03	27	0	3	1	2	1	1	1	0	1	0	1	0	0	1	0	1	2	2	3	1	2	0	2	2	1	2	1	1	0	1	0	0	1	2	2	4	1	4	3	4	3	2	2	2	2	5	5	2
EZ04	30	1	3	1	2	3	0	1	1	1	1	0	1	1	0	1	1	1	3	3	3	3	3	2	3	2	3	3	3	3	1	3	0	3	3	2	2	3	1	4	17	2	2	0	2	2	1	5	5
EZ05	26	1	3	1	2	0	0	1	0	1	1	1	1	1	1	1	1	1	3	3	2	3	3	3	3	3	3	3	3	3	0	1	0	3	5	2	2	1	1	4	4	4	2	0	3	2	2	5	5
EZ06	32	0	3	1	2	3	1	1	1	1	1	0	1	1	1	1	0	1	3	3	1	2	4	3	4	3	0	3	3	4	1	1	0	0	0	2	2	5	1	4	2	4	3	0	2	2	2	5	5
EZ07	35	0	3	1	2	3	0	1	1	0	1	1	1	1	0	0	0	1	1	3	3	2	2	4	2	4	1	2	0	3	1	1	0	0	0	2	2	4	1	4	4	4	0	0	2	2	2	5	5
EZ08	30	0	3	1	2	3	0	1	0	1	1	1	1	1	0	1	0	1	2	3	2	3	3	3	3	3	3	3	2	3	0	1	0	0	0	2	2	2	1	2	2	2	2	0	2	2	2	5	5
EZ09	29	1	3	1	2	1	0	1	0	1	1	1	1	1	0	1	1	1	2	3	1	3	3	3	3	3	2	3	3	3	0	1	0	0	0	2	2	2	1	4	4	4	2	0	3	2	2	5	5
EZ10	40	1	3	1	2	2	0	1	1	1	1	0	1	1	0	0	0	0	3	3	0	1	3	2	3	3	1	3	3	3	6	1	0	0	0	2	2	1	1	4	2	0	2	0	2	2	2	5	5
EZ11	35	1	3	1	2	3	1	1	0	1	1	0	1	0	0	1	0	1	2	3	1	2	3	2	4	4	1	3	1	1	6	1	0	0	0	2	2	1	1	4	2	0	2	3	2	2	2	5	5
EZ12	25	1	3	1	2	0	0	1	0	1	1	1	1	1	0	1	0	1	2	3	2	2	3	3	3	3	2	3	2	2	0	1	0	0	0	2	2	2	1	2	4	4	2	1	2	2	2	5	5
EZ13	30	0	3	1	2	3	0	1	1	1	1	1	1	1	0	1	1	1	2	3	3	3	3	3	3	3	2	3	3	3	1	1	0	0	0	2	2	2	1	4	4	4	2	1	2	2	2	5	5
EZ14	32	1	3	1	2	3	1	1	0	0	1	1	1	1	0	1	0	1	3	3	2	2	3	3	3	3	2	3	2	3	1	3	0	0	0	2	2	2	1	4	4	4	2	0	2	2	2	5	5
EZ15	31	1	3	1	2	3	0	1	0	0	1	1	1	1	0	1	0	0	2	3	2	2	3	3	3	3	1	3	2	2	0	1	0	0	0	2	2	2	1	4	2	2	2	0	2	2	2	5	5
EZ16	26	1	3	1	2	0	1	1	1	0	1	1	1	1	0	1	0	1	3	3	3	2	3	3	3	3	1	3	2	3	0	1	0	0	1	2	2	2	1	4	4	4	2	0	3	2	2	5	5
EZ17	32	0	3	1	2	3	0	1	0	1	1	1	1	1	0	1	0	1	2	3	1	2	3	3	3	3	1	3	2	2	0	1	0	0	0	2	2	2	1	4	2	2	2	0	2	2	2	5	5
EZ18	30	1	3	1	2	3	1	1	0	1	1	1	1	1	0	1	0	1	2	3	1	3	4	2	3	4	2	2	1	3	1	1	0	2	0	2	2	1	1	4	5	5	1	0	2	2	2	5	5
EZ19	42	0	3	1	2	3	1	1	1	0	1	1	1	1	0	1	0	1	3	3	3	2	3	3	3	3	2	3	3	0	1	0	1	0	2	2	1	1	4	2	0	2	0	2	2	2	2	5	5
EZ20	32	1	3	1	2	2	0	1	0	0	1	1	1	1	0	1	0	1	3	3	1	2	3	3	3	3	1	3	2	2	1	0	0	0	0	2	2	3	1	19	0	0	0	3	2	2	5	5	2
EZ21	36	0	3	1	2	3	0	1	1	0	1	1	1	1	1	0	1	1	2	3	1	2	3	3	4	4	3	2	3	2	3	1	0	4	0	4	4	2	1	4	0	4	2	1	3	0	1	5	5
EZ22	26	1	3	1	2	0	0	1	1	0	1	1	1	1	0	1	0	0	2	3	3	2	3	3	3	3	2	3	2	3	0	1	0	0	0	2	2	2	1	4	2	2	2	0	2	2	2	5	5
EZ23	32	0	3	1	2	3	0	1	1	1	1	1	1	1	0	1	0	1	2	3	2	3	3	3	3	3	2	3	1	1	0	1	0	0	0	2	2	2	1	4	2	2	2	1	2	2	2	5	5
EZ24	30	1	3	1	2	3	0	1	0	0	1	1	1	1	0	1	0	0	2	4	2	2	3	4	4	4	2	3	2	2	0	1	0	0	0	2	2	2	1	4	2	2	2	1	2	2	2	5	5
EZ25	30	0	3	1	2	2	1	1	0	1	1	0	1	1	0	1	0	0	4	4	2	4	4	3	4	4	1	4	2	2	0	1	0	0	0	2	2	2	1	4	2	2	2	0	2	2	2	5	5
EZ26	29	0	3	1	2	3	0	1	1	1	1	1	1	1	0	0	0	0	1	4	4	4	4	4	3	3	2	2	2	2	6	1	0	13	5	2	2	1	1	2	16	4	2	0	2	2	2	5	5
EZ27	29	0	3	1	2	1	0	1	1	1	1	1	1	1	0	1	0	0	4	4	4	3	4	4	4	4	4	4	1	1	1	1	0	1	1	4	4	4	1	4	20	1	1	0	2	1	1	4	4
EZ28	29	1	3	1	2	3	1	1	1	1	1	0	1	1	0	1	0	1	4	3	4	2	3	2	4	4	2	4	2	2	12	0	6	6	1	17	2	16	1	4	4	0	0	0	2	2	2	4	4
EZ29	28	1	3	1	2	3	1	1	1	1	1	1	1	1	0	1	0	0	4	4	4	3	4	4	4	4	4	4	2	2	0	0	0	0	5	2	2	1	5	4	20	20	2	0	2	2	2	4	4
EZ30	23	0	3	1	2	0	1	1	1	0	1	1	1	1	1	0	0	0	4	4	4	2	4	4	4	4	4	2	2	2	1	3	3	0	1	4	4	1	12	4	1	9	2	0	2	2	2	5	5
EZ31	25	0	3	1	2	0	1	1	1	0	1	1	1	1	1	0	0	0	4	4	4	3	4	4	4	4	4	3	2	2	0	1	10	10	5	14	10	14	10	14	20	17	2	2	2	2	1	5	5
EZ32	30	0	3	1	2	3	1	1	1	1	0	0	0	0	1	1	1	0	3	4	4	4	4	4	4	2	4	4	4	4	6	6	10	14	5	14	14	2	1	16	1	4	1	0	2	2	5	4	5
EZ33	29	1	3	1	2	1	1	1	1	1	1	0	1	1	0	1	0	1	4	3	4	2	3	2	4	4	2	3	2	2	12	1	0	6	1	2	2	2	1	4	4	1	0	2	2	2	2	4	4
EZ34	30	0	3	1	2	1	1	1	1	1	1	0	1	1	0	1	0	1	4	4	4	2	3	2	4	4	2	4	2	2	0	1	0	1	3	2	2	2	1	4	18	6	0	2	2	2	2	4	0
EZ35	29	0	3	1	2	1	0	1	1	0	1	1	1	1	0	1	0	1	2	4	3	2	3	4	4	4	2	4	2	2	0	1	0	0	0	2	2	2	1	4	2	2	0	0	2	2	2	5	5
EZ36	24	1	3	1	2	0	1	1	1	1	1	1	1	1	1	0	1	0	0	2	2	3	3	1	2	1	0	0	0	3	0	5	0	2	3	2	5	5	19	6	15	0	1	0	2	2	1	1	1
EZ37	27	1	3	1	2	1	1	0	0	1	1	1	1	1	0	1	0	0	4	4	4	3	4	4	4	4	4	4	2	2	10	10	10	10	5	5	5	5	1	5	10	10	2	2	2	2	2	5	5
EZ38	36	0	3	1	2	3	1	1	0	1	1	1	1	1	0	1	0	1	3	3	2	3	4	4	4	4	2	3	2	2	0	1	0	0	1	4	1	1	3	4	2	16	2	1	2	2	5	5	5
EZ39	29	0	3	1	2	3	0	1	1	1	1	1	1	1	0	1	1	0	4	4	4	4	4	4	4	3	2	3	2	2	1	4	0	9	4	2	2	2	1	4	2	18	1	2	2	2	2	4	4
EZ40	29	0	3	1	2	3	0	1	1	1	1	1	1	1	0	1	0	1	1	2	1	1	3	3	3	3	1	3	0	4	0	1	0	0	0	2	2	1	1	4	0	0	2	0	2	2	2	5	5
EZ41	31	0	3	1	2	3	0	1	0	1	1	1	1	1	0	1	0	0	2	2	3	2	2	3	4	4	4	1	4	2	3	0	1	0	0	0	2	2	3	1	4	2	2	2	1	2	2	2	5
EZ42	34	1	3	1	2	3	0	1	0	1	1	1	1	1	0	1	1	0	2	3	2	4	4	4	4	4	2	4	4	4	0	2	0	4	3	2	2	4	1	4	2	4	2	0	3	1	2	5	5
EZ43	25	0	3	1	2	0	0	1	1	1	1	1	1	1	0	1	1	1	3	4	3	3	4	4	4	4	3	4	4	4	12	1	8	0	1	2	2	4	10	4	3	4	2	0	3	2	2	5	5
EZ44	43	0	3	1	2	3	0	1	0	0	1	1	1	1	0	1	1	1	2	2	2	1	3	4	3	4	2	4	4	3	0	1	0	0	0	2	2	1	1	4	16	4	2	0	3	2	2	5	5
EZ45	40	1	3	1	2	3	0	1	0	1	1	1	1	1	0	1	1	1	2	4	2	2	2	4	4	4	2	3	2	3	0	1	0	0	0	2	2	2	1	4	4	4	0	0	2	2	2	5	5
EZ46	34	0	3	0	0	3	0	1	1	0	1	1	1	1	0	1	0	1	2	3	2	2	3	3	3	4	2	3	2	2	0	1	0	0	0	2	2	2	1	4	2	2	2	0	2	2	2	5	5
EZ47	31	1	3	0	0	3	0	1	1	0	1	1	1	1	0	1	0	1	2	4	2	2	4	4	4	4	2	3	3	3	0	1	0	0	0	2	2	1	1	4	2	1	2	2	2	2	2	5	5
EZ48	29	0	3	0	0	2	1	1	0	0	0	1	1	1	0	1	0	0	3	4	3	2	2	4	3	3	2	3	2	2	0	0	0	0	0	3	0	8	1	4	0	0	2	0	2	2	2	5	5
EZ49	47	0	3	0	0	3	0	1	1	0	1	1	1	1	0	1	0	0	2	4	4	2	2	4	4	4	2	4	2	2	0	1	0	0	0	2	2	1	1	4	0	0	2	0	3	2	2	5	5
EZ50	31	0	3	0	0	3	0	1	1	0	0	1	1	1	0	1	1	1	3	3	3	2	2	3	3	3	3	3	3	3	0	1	0	0	0	2	2	1	1	4	2	0	2	0	0	2	2	5	5
EZ51	25	0	3	0	0	0	0	0	1	0	1	1	1	1	0	1	1	0	0	4	3	2	3	3	3	3	0	3	3	2	0	5	0	4	0	2	2	1	1	4	2	4	0	0	3	2	2	5	5
EZ52	36	0	3	0	0	3	0	1	1	0	1	1	1	1	0	1	1	1	2	3	3	2	3	3	3	3	1	3	3	3	0	1	0	0	0	2	2	1	1	4	4	0	0	0	2	2	2	5	5
EZ53	27	0	3	1	2	1	1	1	0	1	1	1	1	1	0	1	1	1	3	3	2	3	3	3	4	4	1	3	3	3	1	1	0	0	0	2	2	1	1	4	4	0	2	0	2	2	2	5	5
EZ54	29	0	3	1	2	2	1	1	0	1	1	1	1	1	0	1	0	1	3	3	2	3	3	3	4	4	1	3	2	3	0	1	0	0	0	2	2	1	1	4	1	0	2	0	2	2	2	5	5
EZ55	34	0	3	1	2	3	1	1	0	1	1	1	1	1	0	1	1	1	3	3	2	3	3	3	4	3	2	2	2	3	0	1	0	0	0	2	2	1	1	4	0	0	2	0	2	2	2	5	5
EZ56	25	1	3	1	2	0	0	1	0	1	1	1	1	1	0	1	1	1	3	3	3	3	3	3	3	3	1	3	3	2	0	1	5	0	0	2	2	1	1	4	4	0	2	0	2	2	2	5	5
EZ57	31	1	3	1	2	3	1	1	1	1	1	1	1	1	0	0	1	1	3	3	2	3	4	3	3	4	1	3	3	3	0	1	0	0	2	2	2	1	1	4	4	4	2	0	2	2	2	5	5
EZ58	24	1	3	1	2	0	1	1	1	0	1	1	1	1	0	1	1	1	3	3	2	3	4	3	3	4	1	3	3	3	0	1	0	0	2	2	2	1	1	4	1	0	3	0	3	2	2	5	5
EZ59	25	0	3	1	2	0	1	1	0	1	1	1	1	1	0	1	0	1	3	3	2	3	3	3	4	3	1	3	3	3	1	1	0	0	0	2	2	1	1	4	0	0	2	0	2	2	2	5	5
EZ60	29	0	3	1	2	1	1	1	1	1	1	1	1	1	0	1	1	1	3	3	3	3	3	3	3	4	1	2	2	3	0	1	0	0	0	2	2	1	1	4	4	0	2	0	2	2	2	5	5
EZ61	27	1	3	1	2	1	1	1	1	1	1	1	1	1	0	0	1	1	3	3	3	3	3	3	3	4	2	3	3	3	1	1	0	0	0	2	2	1	1	4	1	0	2	0	2	2	2	5	5
EZ62	28	1	3	1	2	2	1	1	0	1	1	1	1	1	0	1	1	1	3	3	3	3	3	3	3	4	1	3	3	2	0	1	0	0	2	2	2	1	1	4	1	4	3	0	2	2	2	5	5
EZ63	28	0	3	1	2	2	1	1	1	1	1	1	1	1	0	1	1	1	3	3	3	3	3	3	3	3	1	3	3	3	0	1	5	0	0	5	2	1	1	4	0	0	2	0	2	2	2	5	5
EZ64	31	1	3	1	2	3	0	1	0	0	1	1	1	1	0	1	0	1	3	3	3	3	4	3	4	3	1	4	3	3	0	1	0	0	2	2	2	1	1	4	4	0	2	0	2	2	2	5	5
EZ65	26	1	3	1	2	0	1	1	1	1	1	1	1	1	0	1	1	1	3	3	2	3	3	3	4	3	2	3	2	3	0	5	0	0	0	2	2	1	1	4	4	0	2	0	3	2	2	5	5
EZ66	40	1	3	1	2	3	1	1	0	1	1	1	1	1	0	1	1	1	3	3	3	2	3	3	3	3	2	3	2	3	0	1	0	0	2	2	2	1	1	4	4	0	2	0	2	2	2	5	5
EZ67	35	0	3	1	2	3	1	1	1	0	1	1	1	1	0	1	1	1	3	3	3	3	3	3	3	4	1	4	3	3	1	1	0	0	0	2	2	1	1	4	4	0	3	0	2	2	2	5	5
EZ68	23	0	3	1	2	0	1	1	0	1	1	1	1	1	0	1	1	1	3	3	3	2	3	3	4	4	1	3	3	3	0	5	5	0	2	5	2	1	1	4	1	4	2	0	2	2	2	5	5
EZ69	29	0	3	1	2	2	1	1	1	1	1	1	1	1	0	1	0	1	3	3	3	3	4	3	3	3	1	3	3	3	1	1	0	0	0	2	2	1	1	4	0	0	2	0	2	2	2	5	5
EZ70	29	0	3	1	2	2	1	1	1	1	1	1	1	1	0	1	1	1	3	3	2	3	3	3	3	4	2	3	3	2	0	1	0	0	2	2	2	1	1	4	4	0	2	0	3	2	2	5	5
EZ71	31	0	3	1	2	3	1	1	1	0	1	1	1	1	0	1	1	1	3	3	2	3	3	3	3	4	1	3	2	3	1	1	0	0	0	2	2	1	1	4	4	0	2	0	2	2	2	5	5
EZ72	30	0	3	1	2	3	1	1	0	1	1	1	1	1	0	0	1	1	3	3	3	2	3	3	3	3	1	4	3	3	0	1	0	0	0	2	2	1	1	4	4	0	3	0	2	2	2	5	5
EZ73	38	0	3	1	2	3	1	1	0	0	1	1	1	1	0	1	0	1	3	3	2	3	3	3	4	3	2	2	3	3	0	1	0	0	0	2	2	1	1	4	4	0	2	0	2	2	2	5	5
SEZ01	29	0	4	0	0	2	0	1	0	0	0	1	1	0	0	1	0	0	2	2	2	2	2	3	3	2	2	2	3	2	0	1	10	0	0	2	2	1	1	4	0	0	2	0	2	2	2	5	5
SEZ02	31	0	4	0	0	2	0	0	0	1	0	1	1	1	0	0	1	0	3	2	3	2	2	3	3	2	1	3	3	2	0	1	0	0	0	2	2	1	1	4	0	0	2	0	2	2	2	5	5
SEZ03	34	0	4	0	0	3	0	1	0	1	0	0	1	1	0	1	0	0	2	3	2	2	2	3	3	3	1	3	3	2	0	1	0	0	0	2	2	1	1	4	0	0	2	0	2	2	2	5	5
SEZ04	29	1	4	1	2	2	1	1	1	1	1	1	1	1	0	0	1	1	3	3	3	3	3	3	3	3	2	3	2	3	0	0	0	0	0	2	2	3	1	4	2	0	2	2	2	2	2	5	5
SEZ05	41	0	4	1	2	3	1	1	0	1	1	1	1	1	0	1	0	0	3	3	3	2	2	3	4	2	1	3	3	2	0	14	0	0	7	2	2	1	1	4	0	0	2	0	2	2	2	5	5
SEZ06	33	0	4	1	2	2	1	1	0	1	1	0	1	1	0	0	0	1	3	3	2	2	3	3	3	3	1	3	2	3	1	1	0	0	0	2	2	1	1	4	0	0	2	0	2	2	2	5	5
SEZ07	27	1	4	1	2	1	1	1	0	1	1	1	1	0	0	0	0	0	3	2	3	2	3	3	3	3	1	3	2	3	0	1	10	0	0	2	2	1	1	4	0	0	3	0	2	2	2	5	5
SEZ08	29	1	4	1	2	2	1	1	0	1	1	1	1	1	0	0	0	0	3	3	3	3	3	3	3	3	1	3	2	2	0	1	0	0	0	2	2	3	1	4	0	0	2	0	2	2	2	5	5
SEZ09	31	1	4	1	2	2	1	1	0	0	1	1	1	1	0	1	1	1	3	3	2	2	3	3	4	2	1	3	3	4	0	1	0	0	2	2	2	1	1	4	2	0	2	0	2	2	2	5	5
SEZ10	32	0	4	1	2	2	1	1	1	0	1	1	1	1	0	0	0	0	3	3	3	3	3	3	3	2	1	2	2	3	0	1	0	0	0	2	2	1	3	4	2	0	2	0	3	2	2	5	5
SEZ11	32	0	4	1	2	2	1	1	0	0	1	1	1	1	0	1	1	1	3	3	3	2	3	3	3	3	1	3	2	3	1	0	0	0	0	2	2	1	1	4	2	0	2	0	2	2	2	5	5
SEZ12	25	1	4	1	2	0	1	1	0	0	1	1	1	1	0	0	0	1	3	3	3	2	3	3	4	2	1	3	2	4	0	14	10	0	0	2	2	1	1	4	2	0	2	0	2	2	2	5	5
SEZ13	43	0	4	1	2	3	1	0	1	0	1	1	1	1	0	1	1	1	3	3	2	3	3	3	3	3	1	3	3	3	0	14	0	0	0	2	2	3	1	4	4	0	2	0	2	2	2	5	5
SEZ14	29	1	4	1	2	2	1	1	0	1	1	1	1	0	0	0	0	1	3	2	2	2	3	3	3	3	2	2	2	2	0	1	0	0	7	2	2	1	1	4	2	0	3	2	2	2	2	5	5
SEZ15	24	1	4	1	2	0	1	1	0	0	1	1	1	1	0	1	1	1	3	3	2	3	3	3	3	3	1	3	2	3	2	1	0	0	0	2	2	1	1	4	2	0	2	0	2	2	2	5	5
SEZ16	31	1	4	1	2	2	1	1	0	0	1	1	1	1	0	1	0	0	3	3	2	2	3	3	3	3	2	3	2	3	1	1	0	0	0	2	2	1	1	4	4	0	2	0	2	2	2	5	5
SEZ17	29	1	4	1	2	2	1	1	0	0	0	1	1	1	0	1	1	1	3	3	2	3	3	3	3	2	2	3	3	3	0	0	0	0	0	2	2	3	3	4	0	0	2	0	2	2	2	5	5
SEZ18	26	1	4	1	2	0	1	1	0	0	1	1	1	1	0	1	0	1	3	3	3	3	3	3	3	2	2	2	3	4	10	1	0	0	0	2	2	1	1	4	2	0	2	0	2	2	2	5	5
SEZ19	34	1	4	1	2	3	1	1	1	1	0	1	1	1	0	1	1	1	3	3	2	2	3	3	3	3	1	2	3	3	3	1	0	0	0	2	2	1	1	4	2	0	2	0	3	2	2	5	5
SEZ20	38	1	4	1	2	3	1	1	0	0	0	1	1	1	0	0	0	1	3	3	3	3	3	3	4	3	2	3	2	4	2	1	0	0	0	2	2	3	1	4	2	0	3	0	2	2	2	5	5
SEZ21	41	0	4	1	2	3	1	1	0	1	0	1	1	1	0	1	0	1	3	3	3	2	3	3	4	3	1	2	3	3	1	1	0	0	0	2	2	3	1	4	2	0	2	2	2	2	2	5	5
SEZ22	34	0	4	1	2	3	1	1	0	0	0	1	1	1	0	1	0	1	3	3	2	3	3	3	3	2	2	3	2	3	0	14	0	0	7	2	2	3	3	4	2	0	2	0	2	2	2	5	5
SEZ23	28	1	4	1	2	1	1	1	0	1	1	1	1	1	0	1	1	1	3	3	2	2	3	3	3	3	3	2	3	3	0	1	0	0	0	2	2	1	1	4	0	0	2	0	2	2	2	5	5
SEZ24	31	0	4	1	2	2	1	1	0	0	0	1	1	1	0	1	1	0	3	3	2	3	3	3	3	3	2	3	2	4	0	1	0	0	0	2	2	3	1	4	4	0	2	0	2	2	2	5	5
SEZ25	27	0	4	1	2	1	1	1	1	1	1	1	1	1	0	1	1	0	3	3	2	2	2	3	4	3	2	2	3	3	10	1	0	0	0	2	2	1	3	4	4	0	2	0	2	2	2	5	5
SEZ26	28	0	4	1	2	1	1	1	0	1	0	1	1	0	0	1	0	0	3	2	2	3	3	3	3	3	2	3	3	3	10	1	0	0	7	2	2	1	1	4	0	0	3	0	2	2	2	5	5
SEZ27	28	0	4	1	2	1	1	1	0	0	1	1	1	1	0	0	1	1	3	3	2	2	3	3	3	3	3	3	3	3	0	0	10	0	0	2	2	1	1	4	0	0	2	0	3	2	2	5	5
SEZ28	34	0	4	1	2	3	1	1	0	1	0	1	1	1	0	1	1	0	3	3	3	3	3	3	4	3	1	3	3	4	0	1	10	0	0	2	2	1	1	4	2	0	3	0	2	2	2	5	5
SEZ29	41	0	4	1	2	3	1	0	0	1	1	1	1	1	0	1	1	1	3	3	2	3	3	3	3	3	2	3	2	3	0	14	0	0	0	2	2	1	1	4	2	0	2	0	2	2	2	5	5
SEZ30	25	0	4	1	2	0	1	1	0	1	1	1	1	1	0	1	0	1	3	3	2	3	3	3	4	3	2	3	3	3	0	14	0	0	0	2	2	3	3	4	2	0	2	0	2	2	2	5	5
SEZ31	29	0	4	1	2	2	1	1	0	1	1	1	1	1	0	1	1	1	3	3	2	2	2	2	3	3	2	3	2	4	0	14	0	0	2	2	2	1	1	4	2	0	2	0	2	2	2	5	5
SEZ32	30	0	4	1	2	2	1	1	1	1	1	1	1	1	0	1	1	0	3	3	3	2	3	3	4	2	3	2	3	3	2	1	10	0	0	2	2	3	1	4	2	0	3	0	2	2	2	5	5
SEZ33	33	0	4	1	2	3	1	1	1	1	1	1	1	0	0	0	1	1	3	3	2	2	3	3	4	3	2	2	3	3	1	1	10	0	0	2	2	1	1	4	2	0	2	0	3	2	2	5	5
SEZ34	31	1	4	1	2	2	1	1	1	1	0	1	1	1	0	1	0	1	3	3	2	3	3	3	4	3	1	2	2	3	10	1	0	0	0	2	2	3	3	4	0	0	2	0	2	2	2	5	5
SEZ35	30	1	4	1	2	2	1	1	1	1	1	1	1	1	0	1	1	1	3	3	3	2	3	3	4	3	2	3	3	3	0	0	0	0	0	2	2	3	3	4	2	0	3	0	2	2	2	5	5
SEZ36	29	0	4	1	2	2	1	1	0	1	1	1	1	1	0	1	1	1	3	3	2	3	3	3	4	3	3	2	3	3	0	1	0	0	7	2	2	3	3	4	2	0	2	0	2	2	2	5	5
SEZ37	29	1	4	1	2	1	1	1	1	1	1	1	1	1	0	0	1	1	3	3	2	2	2	3	3	3	2	3	3	2	0	14	0	0	2	2	2	1	1	4	2	0	2	2	2	2	2	5	5
SEZ38	27	0	4	1	2	1	1	0	1	0	1	1	1	0	0	0	1	0	3	3	2	3	3	2	3	3	3	2	2	3	0	1	0	0	0	2	2	1	1	4	4	0	2	0	2	2	2	5	5
MZ01	32	0	5	0	0	2	0	1	0	1	0	1	1	0	0	0	1	1	2	2	2	2	2	3	3	3	2	3	3	3	0	1	0	0	0	2	2	1	1	4	2	0	2	0	2	2	2	5	5
MZ02	34	1	5	0	0	3	1	0	0	0	0	1	1	0	0	0	1	1	3	3	3	2	2	3	3	2	2	2	2	2	0	1	0	0	0	2	2	1	1	4	2	0	2	0	2	2	2	5	5
MZ03	31	0	5	0	0	2	0	1	0	1	0	1	1	0	0	0	1	1	2	3	2	2	2	3	3	3	2	3	3	2	0	1	0	0	0	2	2	1	1	4	2	0	2	0	2	2	2	5	5
MZ04	26	1	5	1	2	0	1	1	1	0	1	0	1	1	0	1	0	1	3	3	2	2	3	3	4	2	1	2	2	2	10	1	10	0	0	2	2	1	3	4	2	0	2	0	2	2	2	5	5
MZ05	33	0	5	1	2	2	1	1	1	1	1	1	1	0	0	0	0	1	3	3	2	2	3	2	3	2	3	2	3	3	10	1	10	0	0	2	2	3	1	4	0	0	2	0	2	2	2	5	5
MZ06	29	1	5	1	2	1	1	1	0	0	1	0	1	1	0	1	0	1	3	3	2	2	3	3	3	3	2	3	2	3	2	0	0	0	0	2	2	1	3	4	4	0	2	0	3	2	2	5	5
MZ07	31	0	5	1	2	2	1	1	1	0	1	1	1	0	0	0	0	1	3	3	2	3	3	3	3	3	1	3	3	4	0	14	0	0	2	2	2	3	1	4	2	0	2	1	2	2	2	5	5
MZ08	26	1	5	1	1	0	1	1	1	0	1	0	1	1	0	0	1	0	3	3	3	3	3	3	3	3	1	3	3	3	0	14	0	0	0	2	2	1	3	4	2	0	2	2	2	2	2	5	5
MZ09	40	1	5	1	2	3	0	0	1	1	0	1	1	1	0	0	0	1	3	3	2	3	3	3	3	2	1	3	3	4	0	14	10	0	2	2	2	1	3	4	2	0	2	0	2	2	2	5	5
MZ10	37	1	5	1	2	3	1	1	1	1	1	0	1	1	0	0	1	1	3	3	2	3	3	2	3	3	1	2	3	3	0	14	10	0	0	2	2	1	3	4	2	0	2	0	2	2	2	5	5
MZ11	35	0	5	1	2	3	1	1	0	1	0	1	1	0	0	1	0	1	3	3	2	3	3	3	3	3	2	3	3	3	0	2	0	0	0	2	2	3	1	4	2	0	2	0	2	2	2	5	5
MZ12	33	1	5	1	2	3	1	1	0	1	1	1	1	1	0	1	1	1	3	3	2	3	2	2	3	3	3	2	3	3	1	1	0	0	0	2	2	3	1	4	4	0	2	0	2	2	2	5	5
MZ13	32	0	5	1	1	2	1	1	0	0	0	1	1	1	0	1	0	1	3	3	2	3	3	3	4	3	1	3	2	2	0	0	0	0	0	2	2	1	1	4	0	0	2	2	2	2	2	5	5
MZ14	26	0	5	1	2	0	1	1	0	1	1	0	1	1	0	0	1	1	3	3	3	3	3	3	3	3	1	3	3	3	0	14	0	0	2	2	2	3	1	4	2	0	2	0	2	2	2	5	5
MZ15	29	0	5	1	2	2	1	1	0	1	1	0	1	1	0	1	0	0	3	3	2	2	3	2	3	3	2	3	3	3	10	1	0	0	2	2	2	1	1	4	2	0	2	0	3	2	2	5	5
MZ16	34	0	5	1	2	3	1	1	0	0	1	0	0	1	0	0	1	1	3	3	2	3	3	3	3	3	2	3	2	3	10	0	0	0	2	2	2	3	1	4	2	0	3	2	2	2	2	5	5
MZ17	28	0	5	1	2	2	1	1	0	1	1	0	1	0	0	0	1	1	3	2	2	3	3	2	3	3	1	3	3	3	2	14	0	0	2	2	2	3	3	4	0	0	2	0	2	2	2	5	5
MZ18	35	1	5	1	2	3	1	1	0	1	1	1	1	1	0	0	1	1	3	3	3	2	3	3	4	3	2	3	3	3	1	14	0	0	0	2	2	3	1	4	2	0	2	1	2	2	2	5	5
MZ19	41	0	5	1	2	3	0	1	0	0	1	0	1	1	0	1	1	1	3	3	2	3	3	3	3	3	2	3	2	3	0	1	10	0	0	2	2	1	3	4	2	0	3	0	2	2	2	5	5
MZ20	25	1	5	1	2	0	1	1	0	0	1	0	1	1	0	0	0	1	3	3	2	3	2	3	4	3	1	3	2	3	0	1	10	0	0	2	2	3	1	4	0	0	2	1	2	2	2	5	5
MZ21	43	1	5	1	2	3	1	1	1	0	1	0	0	0	0	0	0	1	3	3	2	3	3	3	3	2	2	2	2	3	0	0	1	0	2	2	2	1	3	4	0	0	2	2	2	2	2	5	5
MZ22	31	0	5	1	2	3	1	1	0	0	1	0	1	1	0	1	0	1	3	3	3	3	3	3	4	3	1	3	3	3	10	0	10	0	0	2	2	3	1	4	0	0	2	1	3	2	2	5	5
MZ23	42	1	5	1	2	3	1	1	1	0	0	0	1	1	0	1	1	1	3	3	2	2	3	3	4	3	1	2	2	3	1	0	0	0	0	2	2	1	3	4	0	0	2	0	2	2	2	5	5
MZ24	35	0	5	1	2	3	1	1	0	0	1	0	1	1	0	1	0	1	3	3	2	3	3	3	4	3	1	2	3	3	2	0	0	0	0	2	2	3	1	4	2	0	3	0	2	2	2	5	5
MZ25	26	0	5	1	2	0	1	1	0	0	0	0	1	1	0	1	0	1	3	3	3	2	2	3	4	3	1	2	2	3	0	1	0	0	0	2	2	1	3	4	4	0	2	0	2	2	2	5	5
MZ26	42	0	5	1	2	3	1	1	0	0	1	0	0	0	0	0	1	1	3	3	2	3	3	2	4	3	1	3	2	3	10	1	10	0	0	2	2	3	1	4	2	0	2	0	2	2	2	5	5
SZ01	37	0	6	1	2	1	1	1	1	1	1	1	1	1	0	1	1	1	4	4	2	4	3	4	4	4	1	3	2	3	0	0	0	0	5	1	1	1	1	4	2	0	5	5	2	1	5	5	5
Sz02	32	0	6	1	2	3	1	1	1	1	1	1	1	1	1	1	0	0	4	4	4	2	4	3	4	4	1	4	0	0	1	3	0	0	0	2	2	1	3	4	2	0	1	1	3	2	2	4	4
SZ03	35	0	6	0	0	3	0	0	0	1	0	1	1	1	0	0	1	0	2	3	1	2	1	4	4	4	1	1	3	0	0	1	0	0	0	2	2	1	1	4	2	0	2	0	2	2	2	1	5
SZ04	45	0	6	1	1	3	1	1	0	1	1	1	1	1	0	0	1	1	3	4	0	2	2	2	3	3	0	2	3	3	3	4	17	0	2	2	2	1	11	2	0	0	0	2	1	2	0	5	5
SZ05	29	0	6	1	1	1	1	1	1	1	1	1	1	1	0	0	0	1	2	4	4	1	3	3	4	4	3	1	1	3	1	1	0	0	1	2	2	0	1	4	0	0	1	1	2	2	2	5	5
SZ06	30	0	6	1	2	2	1	1	0	0	1	1	1	1	0	1	0	0	2	2	0	0	4	4	4	2	0	4	1	0	10	10	10	10	20	15	5	5	5	1	20	4	2	5	2	2	2	4	4
SZ07	28	1	6	1	2	3	1	1	1	1	1	1	1	1	0	1	1	1	4	4	4	4	4	4	4	4	1	3	2	3	0	1	0	0	0	2	2	1	1	2	2	0	2	0	2	2	2	5	5
SZ08	28	0	6	1	1	1	1	1	1	1	1	1	1	1	0	0	0	1	3	4	4	4	4	4	4	4	2	4	3	3	3	1	0	0	0	2	2	1	3	2	2	5	0	1	2	2	5	4	4
SZ09	26	0	6	1	1	0	1	1	0	1	1	0	1	1	0	1	0	1	3	3	2	3	3	3	4	3	1	2	2	2	1	0	0	0	0	2	2	1	1	2	2	0	3	2	2	2	2	5	5
SZ10	32	0	6	1	2	3	1	1	0	1	1	0	1	0	0	0	1	1	4	4	3	4	4	4	4	4	4	3	2	4	1	0	0	0	0	2	2	1	1	4	0	0	3	0	2	2	2	5	5
SZ11	24	1	6	1	2	0	1	1	1	0	1	0	1	1	1	1	1	1	3	2	2	2	3	3	3	2	2	2	2	1	0	2	3	0	1	2	4	1	1	4	0	2	5	0	3	1	4	4	3
SZ12	26	1	6	1	2	0	1	1	0	1	1	1	1	1	0	1	1	0	3	4	1	2	3	2	4	3	1	3	4	1	1	2	2	3	4	3	0	1	2	2	4	4	0	0	4	1	0	5	4
SZ13	26	1	6	1	2	2	1	1	0	0	1	1	1	0	1	1	1	1	3	4	2	4	4	3	4	4	2	3	4	4	1	2	2	4	4	2	0	2	1	4	4	5	0	1	3	1	2	5	4
SZ14	28	1	6	1	2	1	1	1	1	1	1	1	1	1	0	1	1	1	3	3	2	3	3	3	3	4	0	1	3	1	10	14	17	17	5	2	3	5	3	3	4	4	1	1	2	0	2	5	4
SZ15	30	0	6	1	2	1	1	1	0	1	1	1	1	1	0	0	1	0	3	4	2	1	2	1	3	4	0	1	2	1	0	1	2	0	0	2	3	1	1	4	2	4	2	0	3	2	2	5	5
SZ16	26	0	6	1	2	1	1	1	1	1	1	1	0	1	1	0	1	0	2	2	3	3	2	3	3	1	2	2	2	1	1	1	0	0	0	1	1	1	1	1	1	1	2	0	2	1	1	1	1
SZ17	29	0	6	0	0	1	0	0	0	1	1	1	1	1	0	1	1	1	3	3	3	3	3	3	4	2	2	3	2	2	0	1	10	0	0	2	2	1	1	4	4	0	2	0	2	2	2	5	5
SZ18	27	1	6	0	0	1	1	0	1	0	0	1	1	1	0	1	1	0	3	3	3	2	3	3	4	1	2	2	2	2	0	1	10	0	0	2	2	1	1	4	2	0	2	0	2	2	2	5	5
SZ19	29	1	6	0	0	2	0	0	1	0	0	1	1	1	0	1	1	1	3	4	2	3	3	3	4	1	2	3	2	2	0	1	0	0	0	2	2	1	1	4	0	0	2	0	2	2	2	5	5
SZ20	31	0	6	0	0	2	0	0	0	0	0	1	1	1	0	0	1	1	3	4	3	3	2	3	4	1	3	2	2	2	0	1	0	0	0	2	2	1	1	4	0	0	2	2	2	2	2	5	5
SZ21	25	1	6	0	0	0	1	1	1	0	0	1	1	1	0	1	1	1	3	4	3	3	3	3	4	1	3	3	2	2	0	1	0	0	7	2	2	1	1	20	0	0	2	0	2	2	2	5	5
SZ22	31	1	6	0	0	2	0	0	0	1	0	1	1	1	0	1	1	1	3	4	3	3	3	3	4	1	2	3	2	2	0	1	0	0	0	2	2	1	1	4	0	0	2	0	2	2	2	5	5
SZ23	40	0	6	0	0	3	0	1	0	0	0	0	1	1	0	1	1	1	3	4	3	3	3	3	4	2	3	3	2	2	0	14	0	0	0	2	2	1	1	4	4	0	2	0	2	2	2	5	5
SZ24	28	1	6	1	2	1	1	1	1	0	1	1	1	1	0	1	0	1	3	4	3	2	3	3	4	1	2	2	3	3	0	1	0	0	0	2	2	1	1	4	2	0	3	0	3	2	2	5	5
SZ25	28	1	6	1	2	1	1	1	1	0	1	1	1	1	0	0	1	1	3	4	3	3	3	4	4	2	2	3	3	3	10	1	10	0	0	2	2	1	1	4	0	0	2	0	2	2	2	5	5
SZ26	35	0	6	1	2	3	1	1	1	1	1	1	1	1	0	1	1	1	3	4	3	3	3	3	4	2	2	2	3	3	10	1	0	0	7	2	2	1	1	4	0	0	2	0	2	2	2	5	5
SZ27	28	0	6	1	2	1	1	1	1	0	1	1	1	1	0	0	1	0	3	4	2	2	3	3	4	2	2	3	3	3	0	14	0	0	0	2	2	1	1	20	0	0	3	0	2	2	1	5	5
SZ28	28	0	6	1	1	1	1	1	1	1	1	1	1	1	0	0	0	1	3	4	2	2	3	3	4	2	3	2	3	3	0	1	0	0	0	2	2	1	1	4	0	0	1	2	2	2	2	5	5
SZ29	31	1	6	1	1	1	1	1	1	1	1	0	1	1	0	0	1	1	3	4	3	2	3	3	4	1	2	3	3	3	0	1	10	0	0	2	2	1	1	4	0	0	2	0	2	2	2	5	5
SZ30	45	0	6	1	1	3	1	1	1	0	1	1	1	1	0	1	1	1	3	4	3	2	3	3	4	1	3	3	3	3	0	1	0	0	0	2	2	1	1	4	0	0	2	2	2	2	2	5	5
SZ31	30	1	6	1	2	3	1	1	1	1	1	1	1	1	0	0	1	1	3	3	3	3	3	4	4	2	2	3	3	3	0	1	10	0	0	2	2	1	1	4	0	0	2	2	2	2	2	5	5
SZ32	35	1	6	1	2	3	0	1	0	0	1	1	1	1	0	1	1	1	3	3	2	2	3	3	4	1	3	3	3	3	0	14	10	0	0	2	2	1	1	2	4	0	2	0	2	2	2	5	5
SZ33	24	1	6	1	2	0	1	1	1	0	1	1	1	1	0	1	1	0	3	3	2	2	2	3	4	2	2	3	3	3	0	1	0	0	0	2	2	1	1	4	4	0	2	0	2	2	2	5	5
SZ34	29	0	6	1	2	2	1	1	0	1	1	1	1	1	0	1	1	1	3	3	2	3	3	3	4	1	3	3	3	2	0	1	0	0	7	2	2	1	1	4	4	0	1	0	3	2	2	5	5
SZ35	29	0	6	1	2	2	1	1	1	1	1	1	1	1	0	1	0	1	3	3	2	3	3	3	3	2	3	3	3	3	10	1	0	0	0	2	2	1	1	4	4	0	2	2	2	2	2	5	5
SZ36	31	0	6	1	2	2	1	1	0	0	1	1	1	1	0	1	1	1	3	4	2	3	3	3	4	1	3	3	2	3	0	1	0	0	0	2	2	1	1	4	4	0	2	0	2	2	2	5	5
SZ37	24	1	6	1	2	0	1	1	1	1	1	0	1	1	0	0	0	1	3	3	3	3	3	3	4	2	3	3	3	3	0	1	0	0	0	2	2	1	1	4	2	0	2	0	2	2	2	5	5
SZ38	26	1	6	1	2	0	1	1	1	0	1	1	1	1	0	1	0	1	3	4	2	3	3	3	4	2	3	3	2	3	0	14	0	0	0	2	2	1	1	4	2	0	2	2	2	2	2	5	5
SZ39	28	1	6	1	2	1	0	1	0	1	1	1	1	1	0	1	1	1	3	3	2	3	3	4	4	2	3	3	2	3	0	1	0	0	0	2	2	1	1	20	2	0	3	0	2	2	1	5	5
SZ40	28	1	6	1	2	2	1	1	0	0	1	1	1	1	0	1	0	0	3	4	2	2	3	3	4	2	3	3	2	2	0	1	10	0	7	2	2	1	1	4	2	0	2	0	2	2	2	5	5
SZ41	31	1	6	1	2	2	1	1	0	1	1	1	1	1	0	1	0	1	3	3	2	3	3	3	3	2	3	3	3	3	0	14	0	0	7	2	2	1	1	4	2	0	2	0	3	2	2	5	5
SZ42	25	1	6	1	2	0	1	1	0	1	1	1	1	1	0	1	0	1	3	4	3	3	3	3	4	1	3	3	3	3	0	1	0	0	7	2	2	1	1	4	4	0	2	2	2	2	2	5	5
SZ43	29	0	6	1	2	2	1	1	0	0	1	1	1	1	0	0	0	1	3	3	2	3	3	3	4	2	3	3	3	3	0	1	10	0	7	2	2	1	1	4	2	0	3	0	2	2	2	5	5
SZ44	35	0	6	1	2	3	1	1	0	1	1	1	1	1	0	1	0	1	3	4	2	3	3	3	4	1	3	3	3	3	0	1	10	0	0	2	2	1	1	4	2	0	2	0	2	2	2	5	5
SZ45	31	0	6	1	2	2	1	1	0	1	1	1	1	1	0	1	1	1	3	3	2	3	2	3	4	2	2	3	3	3	0	14	0	0	0	2	2	1	1	2	2	0	2	0	2	2	2	5	5
SZ46	27	0	6	1	2	1	1	1	0	1	1	0	1	1	0	1	1	1	3	4	3	3	3	3	3	1	3	3	3	3	0	14	0	0	0	2	2	1	1	20	2	0	1	0	2	2	2	5	5
SZ47	27	0	6	1	2	1	1	1	0	0	1	1	1	1	0	0	0	0	3	3	2	2	3	3	4	1	2	2	2	2	0	1	0	0	2	2	2	1	1	4	0	0	2	0	2	2	2	5	5
SZ48	27	0	6	1	1	1	1	1	0	1	1	1	1	1	0	1	1	1	3	3	2	3	3	3	4	2	3	3	3	3	0	1	0	0	2	2	2	1	1	4	0	0	2	0	2	2	1	5	5
SZ49	29	0	6	1	2	2	1	1	0	0	1	1	1	1	0	1	0	1	3	3	2	3	3	4	4	1	2	3	3	3	0	1	0	0	0	2	2	1	1	4	4	0	3	0	2	2	2	5	5
SZ50	32	0	6	1	2	2	1	1	0	1	1	0	1	1	0	1	1	1	3	3	2	3	3	3	4	1	3	2	3	3	0	1	10	0	7	2	2	1	1	4	2	0	2	0	2	2	2	5	5
SZ51	29	0	6	1	2	2	1	1	0	0	1	1	1	1	0	0	0	1	3	3	2	3	3	3	3	1	3	3	3	3	0	14	10	0	2	2	2	1	1	4	2	0	2	0	2	2	2	5	5
SZ52	25	0	6	1	2	0	1	1	0	1	1	1	1	1	0	1	1	1	3	3	2	3	3	3	4	2	3	3	3	3	0	1	10	0	0	2	2	1	1	4	2	0	3	0	2	2	2	5	5
SZ53	27	0	6	1	2	1	1	1	0	0	1	1	1	1	0	1	0	0	3	3	2	2	2	3	3	1	3	3	2	3	10	1	0	0	0	2	2	1	1	4	2	0	2	0	3	2	2	5	5
SZ54	31	0	6	1	1	2	1	1	1	0	1	1	1	1	0	0	1	1	3	3	2	3	3	3	4	1	3	2	3	3	10	1	0	0	0	2	2	1	1	4	2	0	2	5	2	2	2	5	5
SZ55	35	0	6	1	2	3	1	1	0	0	1	1	1	1	0	0	1	1	3	3	2	3	3	3	3	1	3	3	3	2	0	1	0	0	7	2	2	1	1	4	0	0	2	0	2	2	2	5	5
SZ56	24	1	6	1	2	0	1	1	1	1	1	0	1	1	0	0	1	1	3	4	2	3	3	4	4	2	3	3	3	3	0	1	0	0	7	2	2	1	1	20	4	0	2	0	2	2	2	5	5
SZ57	42	0	6	1	2	3	0	1	1	1	1	1	1	1	0	0	1	1	3	3	2	3	3	3	3	1	3	3	3	2	0	14	0	0	7	2	2	1	1	4	4	0	1	0	2	2	2	5	5
SZ58	28	1	6	1	2	2	1	1	1	0	1	1	1	1	0	0	1	0	3	4	2	2	3	3	4	1	3	2	3	3	10	14	0	0	0	2	2	1	1	4	4	0	2	0	2	2	2	5	5
SZ59	30	1	6	1	2	2	1	1	0	1	1	1	1	1	0	0	1	1	3	3	2	3	3	3	3	2	3	3	3	2	0	1	0	0	7	2	2	1	1	4	4	0	2	0	3	2	2	5	5
SZ60	27	1	6	1	1	1	1	1	1	1	1	1	1	1	0	0	1	1	3	3	2	3	3	3	4	1	3	3	3	3	0	1	10	0	2	2	2	1	1	4	4	0	2	0	2	2	2	5	5
SZ61	25	1	6	1	2	0	1	1	0	1	1	1	1	1	0	0	1	1	3	3	2	3	3	3	3	2	3	3	3	3	0	1	10	0	7	2	2	1	1	4	4	0	2	0	2	2	2	5	5
SZ62	24	1	6	1	2	0	1	1	1	0	1	1	1	1	0	0	1	1	3	3	2	3	3	3	4	1	3	2	2	3	0	14	10	0	7	2	2	1	1	4	0	0	3	0	2	2	2	5	5
SZ63	41	0	6	1	2	3	1	1	1	1	1	1	1	1	0	1	1	1	3	3	2	3	3	4	3	2	3	3	3	3	0	1	0	0	0	2	2	1	1	4	0	0	2	0	2	2	2	5	5
SZ64	40	1	6	1	2	3	0	1	1	1	1	1	1	1	0	1	1	1	3	3	2	3	2	3	3	2	2	3	3	2	10	1	0	0	0	2	2	1	1	20	0	0	2	0	2	2	2	5	5
SZ65	31	1	6	1	2	2	1	1	1	1	1	1	1	1	0	1	0	1	3	3	2	3	3	3	3	2	3	3	3	3	10	1	0	0	0	2	2	1	1	20	0	0	2	0	2	2	2	5	5
SZ66	27	1	6	1	2	1	1	1	1	1	1	1	1	1	0	1	1	1	3	4	2	3	3	3	3	1	2	2	3	3	10	14	0	0	7	2	2	1	1	4	0	0	1	0	3	2	2	5	5
SZ67	31	1	6	1	2	2	1	1	1	0	1	1	1	1	0	1	1	1	3	4	2	3	3	3	3	1	3	3	3	3	0	1	10	0	7	2	2	1	1	4	0	0	2	5	2	2	2	5	5
SZ68	26	1	6	1	2	0	1	1	1	1	1	1	1	1	0	1	1	0	3	3	3	3	3	3	4	1	2	3	2	3	0	1	0	0	0	2	2	1	1	4	0	0	2	0	2	2	2	5	5
SZ69	40	0	6	1	2	3	1	1	1	1	1	1	1	1	0	0	0	1	3	4	2	3	4	3	4	1	2	3	3	2	0	1	0	0	7	2	2	1	1	4	2	0	2	0	2	2	2	5	5
SZ70	28	1	6	1	2	2	1	1	0	1	1	1	1	1	0	1	1	1	3	3	3	3	3	3	4	2	2	3	3	3	10	1	10	0	0	2	2	1	1	4	2	0	3	0	2	2	2	5	5
SZ71	29	1	6	1	2	2	1	1	1	0	1	1	1	1	0	0	1	1	3	4	2	3	4	3	3	1	2	3	3	3	0	1	0	0	2	2	2	1	1	4	2	0	2	0	2	2	2	5	5
SZ72	27	0	6	1	2	1	1	1	1	1	1	1	1	1	0	1	1	1	3	3	3	3	3	3	4	2	3	2	4	3	0	14	0	0	0	2	2	1	1	4	2	0	1	0	3	2	2	5	5
SZ73	28	0	6	1	2	1	1	1	0	1	1	1	1	1	0	0	0	1	3	4	2	3	4	4	3	2	2	3	2	2	0	1	0	0	0	2	2	1	1	4	2	0	2	0	2	2	2	5	5
SZ74	26	1	6	1	2	0	1	1	1	1	1	1	1	1	0	1	1	1	3	3	3	3	3	3	3	2	3	3	2	3	10	1	0	0	0	2	2	1	1	4	2	0	3	0	2	2	2	5	5
SZ75	29	0	6	1	2	2	1	1	0	1	1	1	1	1	0	1	0	1	3	4	2	3	4	4	3	2	2	3	3	2	0	1	10	0	0	2	2	1	1	4	4	0	2	0	2	2	2	5	5
SZ76	30	1	6	1	2	2	0	1	1	0	1	1	1	1	0	1	1	1	3	3	3	3	3	3	3	2	3	3	4	3	10	1	0	0	7	2	2	1	1	4	2	0	1	0	2	2	2	5	5
[truncated: 9 more columns]
