# Supplementary material for: Prioritization of neglected tropical zoonotic diseases: A one health perspective from Tigray region, Northern Ethiopia
Source: PLoS One. 2021 Jul 22;16(7):e0254071. doi: 10.1371/journal.pone.0254071 (PMC8297755; doi:10.1371/journal.pone.0254071)
Supplement: S6 File — (XLSX) [file pone.0254071.s008.xlsx]

## Sheet: Anthrax
ID	CFR/Human	CFR/R	PHDAAE	PHDAAE/R	CFR/Animal	CFR/R	OIED+	OIED+/R	ELMPD+	ELMPD+/R	Collaboration	Collaboration/R	Intervention	Intervention	Overall_Score	Max score
WZ01	1	1	1	0.85	1	0.23	1	0.22	0	0	0	0	0.85	0.255	2.555	3.25
WZ02	1	1	1	0.85	1	0.23	1	0.22	0	0	0	0	0.65	0.195	2.495	3.25
WZ03	1	1	1	0.85	0.67	0.1541	1	0.22	0	0	0	0	1	0.3	2.5241	3.25
WZ04	1	1	1	0.85	1	0.23	1	0.22	0	0	0	0	1	0.3	2.6	3.25
WZ05	1	0	1	0.85	1	0.23	1	0.22	0	0	0	0	0.65	0.195	1.495	3.25
WZ06	1	1	1	0.85	1	0.23	1	0.22	0	0	0	0	0.65	0.195	2.495	3.25
WZ07	1	1	1	0.85	1	0.23	1	0.22	0	0	0	0	0.65	0.195	2.495	3.25
WZ08	1	1	1	0.85	1	0.23	1	0.22	0	0	0	0	0.65	0.195	2.495	3.25
WZ09	1	1	1	0.85	1	0.23	1	0.22	0	0	0	0	0.85	0.255	2.555	3.25
WZ10	1	1	1	0.85	1	0.23	1	0.22	0	0	0	0	0.65	0.195	2.495	3.25
WZ11	1	1	1	0.85	1	0.23	1	0.22	0	0	0	0	0.65	0.195	2.495	3.25
WZ12	1	1	1	0.85	1	0.23	1	0.22	0	0	0	0	0.65	0.195	2.495	3.25
WZ13	1	1	1	0.85	1	0.23	1	0.22	0	0	0	0	0.85	0.255	2.555	3.25
WZ14	1	1	1	0.85	1	0.23	1	0.22	0	0	0	0	0.65	0.195	2.495	3.25
WZ15	1	1	1	0.85	1	0.23	1	0.22	0	0	0	0	0.85	0.255	2.555	3.25
WZ16	1	1	1	0.85	1	0.23	1	0.22	0	0	0	0	0.85	0.255	2.555	3.25
WZ17	1	1	1	0.85	1	0.23	1	0.22	0	0	0	0	0.85	0.255	2.555	3.25
WZ18	1	1	1	0.85	1	0.23	1	0.22	0	0	0	0	0.85	0.255	2.555	3.25
WZ19	1	1	1	0.85	1	0.23	1	0.22	0	0	0	0	0.85	0.255	2.555	3.25
WZ20	1	1	1	0.85	1	0.23	1	0.22	0	0	0	0	0.85	0.255	2.555	3.25
WZ21	1	1	1	0.85	1	0.23	1	0.22	0	0	0	0	0.85	0.255	2.555	3.25
WZ22	1	1	1	0.85	1	0.23	1	0.22	0	0	0	0	0.85	0.255	2.555	3.25
WZ23	1	1	1	0.85	1	0.23	1	0.22	0	0	0	0	0.85	0.255	2.555	3.25
WZ24	1	1	1	0.85	1	0.23	1	0.22	0	0	0	0	0.85	0.255	2.555	3.25
WZ25	1	1	1	0.85	1	0.23	1	0.22	0	0	0	0	0.65	0.195	2.495	3.25
WZ26	1	1	1	0.85	1	0.23	1	0.22	0	0	0	0	0.65	0.195	2.495	3.25
WZ27	1	1	1	0.85	1	0.23	1	0.22	0	0	0	0	0.85	0.255	2.555	3.25
WZ28	1	1	1	0.85	1	0.23	1	0.22	0	0	0	0	0.65	0.195	2.495	3.25
WZ29	1	1	1	0.85	1	0.23	1	0.22	0	0	0	0	0.85	0.255	2.555	3.25
WZ30	1	1	1	0.85	1	0.23	1	0.22	0	0	0	0	0.85	0.255	2.555	3.25
WZ31	1	1	1	0.85	1	0.23	1	0.22	0	0	0	0	0.85	0.255	2.555	3.25
WZ32	1	1	1	0.85	1	0.23	1	0.22	0	0	0	0	0.85	0.255	2.555	3.25
WZ33	1	1	1	0.85	1	0.23	1	0.22	0	0	0	0	0.85	0.255	2.555	3.25
WZ34	1	1	1	0.85	1	0.23	1	0.22	0	0	0	0	0.65	0.195	2.495	3.25
WZ35	1	1	1	0.85	1	0.23	1	0.22	0	0	0	0	0.85	0.255	2.555	3.25
WZ36	1	1	1	0.85	1	0.23	1	0.22	0	0	0	0	0.85	0.255	2.555	3.25
WZ37	1	1	1	0.85	1	0.23	1	0.22	0	0	0	0	0.85	0.255	2.555	3.25
WZ38	1	1	1	0.85	1	0.23	1	0.22	0	0	0	0	0.65	0.195	2.495	3.25
WZ39	1	1	1	0.85	1	0.23	1	0.22	0	0	0	0	0.85	0.255	2.555	3.25
WZ40	1	1	1	0.85	1	0.23	1	0.22	0	0	0	0	0.85	0.255	2.555	3.25
WZ41	1	1	1	0.85	1	0.23	1	0.22	0	0	0	0	0.65	0.195	2.495	3.25
WZ42	1	1	1	0.85	1	0.23	1	0.22	0	0	0	0	0.65	0.195	2.495	3.25
WZ43	1	1	1	0.85	1	0.23	1	0.22	0	0	0	0	0.85	0.255	2.555	3.25
WZ44	1	1	1	0.85	1	0.23	1	0.22	0	0	0	0	0.85	0.255	2.555	3.25
WZ45	1	1	1	0.85	1	0.23	1	0.22	0	0	0	0	0.85	0.255	2.555	3.25
WZ46	1	1	1	0.85	1	0.23	1	0.22	0	0	0	0	0.85	0.255	2.555	3.25
WZ47	1	1	1	0.85	1	0.23	1	0.22	0	0	0	0	0.85	0.255	2.555	3.25
WZ48	1	1	1	0.85	1	0.23	1	0.22	0	0	0	0	0.85	0.255	2.555	3.25
TOTAL		47	48	40.8	47.67	10.9641	48	10.56	0	0	0	0	37.9	11.37	120.694	156
NWZ01	1	1	0.5	0.425	1	0.23	1	0.22	0	0	0	0	0.85	0.255	2.13	3.25
NWZ02	1	1	0.5	0.425	1	0.23	1	0.22	0	0	0	0	0.85	0.255	2.13	3.25
NWZ03	1	1	1	0.85	1	0.23	1	0.22	0	0	0	0	0.85	0.255	2.555	3.25
NWZ04	1	1	1	0.85	1	0.23	1	0.22	0	0	0	0	0.85	0.255	2.555	3.25
NWZ05	0.67	0.67	1	0.85	1	0.23	1	0.22	0	0	0	0	0.85	0.255	2.225	3.25
NWZ06	1	1	1	0.85	1	0.23	1	0.22	0	0	0	0	0.85	0.255	2.555	3.25
NWZ07	1	1	1	0.85	1	0.23	1	0.22	0	0	0.67	0.3015	0.85	0.255	2.8565	3.25
NWZ08	1	1	1	0.85	1	0.23	1	0.22	0	0	0	0	0.85	0.255	2.555	3.25
NWZ09	1	1	1	0.85	1	0.23	1	0.22	0	0	0	0	0.85	0.255	2.555	3.25
NWZ10	1	1	1	0.85	1	0.23	1	0.22	0	0	0	0	0.85	0.255	2.555	3.25
NWZ11	1	1	1	0.85	1	0.23	1	0.22	0	0	0	0	0.85	0.255	2.555	3.25
NWZ12	1	1	1	0.85	1	0.23	1	0.22	0	0	0	0	0.85	0.255	2.555	3.25
NWZ13	1	1	1	0.85	1	0.23	1	0.22	0	0	0	0	0.85	0.255	2.555	3.25
NWZ14	1	1	1	0.85	1	0.23	1	0.22	0	0	0	0	0.85	0.255	2.555	3.25
NWZ15	1	1	1	0.85	1	0.23	1	0.22	0	0	0	0	0.85	0.255	2.555	3.25
NWZ16	1	1	1	0.85	1	0.23	1	0.22	0	0	0	0	0.85	0.255	2.555	3.25
NWZ17	1	1	1	0.85	1	0.23	1	0.22	0	0	0.67	0.3015	0.85	0.255	2.8565	3.25
NWZ18	1	1	1	0.85	1	0.23	1	0.22	0	0	0	0	0.85	0.255	2.555	3.25
NWZ19	1	1	1	0.85	1	0.23	1	0.22	0	0	0	0	0.85	0.255	2.555	3.25
NWZ20	1	1	1	0.85	1	0.23	1	0.22	0	0	0	0	0.85	0.255	2.555	3.25
NWZ21	1	1	1	0.85	1	0.23	1	0.22	0	0	0	0	0.85	0.255	2.555	3.25
NWZ22	1	1	1	0.85	1	0.23	1	0.22	0	0	0	0	0.85	0.255	2.555	3.25
NWZ23	1	1	1	0.85	1	0.23	1	0.22	0	0	0.67	0.3015	0.65	0.195	2.7965	3.25
NWZ24	1	1	1	0.85	1	0.23	1	0.22	0	0	0	0	0.85	0.255	2.555	3.25
NWZ25	1	1	1	0.85	1	0.23	1	0.22	0	0	0	0	0.85	0.255	2.555	3.25
NWZ26	1	1	1	0.85	1	0.23	1	0.22	0	0	0	0	0.65	0.195	2.495	3.25
NWZ27	1	1	1	0.85	1	0.23	1	0.22	0	0	0	0	0.85	0.255	2.555	3.25
NWZ28	1	1	1	0.85	1	0.23	1	0.22	0	0	0	0	0.85	0.255	2.555	3.25
NWZ29	1	1	1	0.85	1	0.23	1	0.22	0	0	0	0	0.85	0.255	2.555	3.25
NWZ30	1	1	1	0.85	1	0.23	1	0.22	0	0	0	0	0.85	0.255	2.555	3.25
NWZ31	1	1	1	0.85	1	0.23	1	0.22	0	0	0	0	0.85	0.255	2.555	3.25
NWZ32	1	1	1	0.85	1	0.23	1	0.22	0	0	0	0	0.85	0.255	2.555	3.25
NWZ33	1	1	1	0.85	1	0.23	1	0.22	0	0	0	0	0.85	0.255	2.555	3.25
NWZ34	1	1	1	0.85	1	0.23	1	0.22	0	0	0	0	0.85	0.255	2.555	3.25
NWZ35	1	1	1	0.85	1	0.23	1	0.22	0	0	0.67	0.3015	0.85	0.255	2.8565	3.25
NWZ36	1	1	1	0.85	1	0.23	1	0.22	0	0	0	0	0.85	0.255	2.555	3.25
NWZ37	1	1	1	0.85	1	0.23	1	0.22	0	0	0	0	0.65	0.195	2.495	3.25
NWZ38	1	1	1	0.85	1	0.23	1	0.22	0	0	0	0	0.85	0.255	2.555	3.25
NWZ39	1	1	1	0.85	1	0.23	1	0.22	0	0	0	0	0.85	0.255	2.555	3.25
NWZ40	1	1	1	0.85	1	0.23	1	0.22	0	0	0	0	0.85	0.255	2.555	3.25
NWZ41	1	1	1	0.85	1	0.23	1	0.22	0	0	0	0	0.85	0.255	2.555	3.25
NWZ42	1	1	1	0.85	1	0.23	1	0.22	0	0	0	0	0.85	0.255	2.555	3.25
NWZ43	1	1	1	0.85	1	0.23	1	0.22	0	0	0	0	0.85	0.255	2.555	3.25
NWZ44	1	1	1	0.85	1	0.23	1	0.22	0	0	0	0	0.85	0.255	2.555	3.25
NWZ45	1	1	1	0.85	1	0.23	1	0.22	0	0	0	0	0.85	0.255	2.555	3.25
NWZ46	1	1	1	0.85	1	0.23	1	0.22	0	0	0	0	0.85	0.255	2.555	3.25
NWZ47	1	1	1	0.85	1	0.23	1	0.22	0	0	0	0	0.85	0.255	2.555	3.25
NWZ48	1	1	1	0.85	1	0.23	1	0.22	0	0	0	0	0.85	0.255	2.555	3.25
NWZ49	1	1	1	0.85	1	0.23	1	0.22	0	0	0	0	0.85	0.255	2.555	3.25
NWZ50	1	1	1	0.85	1	0.23	1	0.22	0	0	0	0	0.85	0.255	2.555	3.25
NWZ51	1	1	1	0.85	1	0.23	1	0.22	0	0	0	0	0.85	0.255	2.555	3.25
TOTAL		50.67		42.5		11.73		11.22		0		1.206		12.825	130.151	165.75
CZ01	1	1	1	0.85	1	0.23	1	0.22	0	0	0	0	0.85	0.255	2.555	3.25
CZ02	1	1	1	0.85	1	0.23	1	0.22	0	0	0	0	0.85	0.255	2.555	3.25
CZ03	1	1	1	0.85	1	0.23	1	0.22	0	0	0	0	0.85	0.255	2.555	3.25
CZ04	1	1	1	0.85	1	0.23	1	0.22	0	0	0	0	0.85	0.255	2.555	3.25
CZ05	1	1	1	0.85	1	0.23	1	0.22	0	0	0	0	0.85	0.255	2.555	3.25
CZ06	1	1	1	0.85	1	0.23	1	0.22	0	0	0	0	0.85	0.255	2.555	3.25
CZ07	1	1	1	0.85	1	0.23	1	0.22	0	0	0	0	0.85	0.255	2.555	3.25
CZ08	1	1	1	0.85	1	0.23	1	0.22	0	0	0	0	0.85	0.255	2.555	3.25
CZ09	1	1	0.5	0.425	1	0.23	1	0.22	0	0	0	0	0.85	0.255	2.13	3.25
CZ10	1	1	1	0.85	1	0.23	1	0.22	0	0	0	0	0.65	0.195	2.495	3.25
CZ11	1	1	1	0.85	1	0.23	1	0.22	0	0	0	0	0.85	0.255	2.555	3.25
CZ12	1	1	1	0.85	1	0.23	1	0.22	0	0	0	0	0.65	0.195	2.495	3.25
CZ13	1	1	1	0.85	1	0.23	1	0.22	0	0	0	0	0.85	0.255	2.555	3.25
CZ14	1	1	1	0.85	1	0.23	1	0.22	0	0	0	0	0.85	0.255	2.555	3.25
CZ15	0.67	0.67	0.5	0.425	0.67	0.1541	1	0.22	0	0	0.67	0.3015	0.85	0.255	2.0256	3.25
CZ16	1	1	0.5	0.425	1	0.23	1	0.22	0	0	0	0	0.85	0.255	2.13	3.25
CZ17	1	1	1	0.85	1	0.23	1	0.22	0	0	0	0	0.65	0.195	2.495	3.25
CZ18	1	1	1	0.85	1	0.23	1	0.22	0	0	0	0	0.65	0.195	2.495	3.25
CZ19	1	1	1	0.85	1	0.23	1	0.22	0	0	0	0	0.85	0.255	2.555	3.25
CZ20	1	1	0.5	0.425	1	0.23	1	0.22	0	0	0	0	0.65	0.195	2.07	3.25
CZ21	1	1	1	0.85	1	0.23	1	0.22	0	0	0	0	0.65	0.195	2.495	3.25
CZ22	1	1	1	0.85	1	0.23	1	0.22	0	0	0	0	0.85	0.255	2.555	3.25
CZ23	1	1	1	0.85	1	0.23	1	0.22	0	0	0	0	0.65	0.195	2.495	3.25
CZ24	1	1	1	0.85	1	0.23	1	0.22	0	0	0	0	0.85	0.255	2.555	3.25
CZ25	1	1	1	0.85	1	0.23	1	0.22	0	0	0	0	0.85	0.255	2.555	3.25
CZ26	1	1	1	0.85	1	0.23	1	0.22	0	0	0	0	0.85	0.255	2.555	3.25
CZ27	1	1	1	0.85	1	0.23	1	0.22	0	0	0	0	0.85	0.255	2.555	3.25
CZ28	1	1	1	0.85	1	0.23	1	0.22	0	0	0	0	0.85	0.255	2.555	3.25
CZ29	0.67	0.67	1	0.85	0.67	0.1541	1	0.22	0	0	0	0	0.85	0.255	2.1491	3.25
CZ30	1	1	1	0.85	1	0.23	1	0.22	0	0	0	0	0.85	0.255	2.555	3.25
CZ31	1	1	1	0.85	1	0.23	1	0.22	0	0	0	0	0.85	0.255	2.555	3.25
CZ32	1	1	1	0.85	1	0.23	1	0.22	0	0	0	0	0.85	0.255	2.555	3.25
CZ33	1	1	1	0.85	1	0.23	1	0.22	0	0	0	0	0.85	0.255	2.555	3.25
CZ34	1	1	1	0.85	1	0.23	1	0.22	0	0	0	0	0.85	0.255	2.555	3.25
CZ35	1	1	1	0.85	1	0.23	1	0.22	0	0	0	0	0.85	0.255	2.555	3.25
CZ36	1	1	1	0.85	1	0.23	1	0.22	0	0	0	0	0.65	0.195	2.495	3.25
CZ37	1	1	1	0.85	1	0.23	1	0.22	0	0	0	0	0.85	0.255	2.555	3.25
CZ38	1	1	1	0.85	1	0.23	1	0.22	0	0	0	0	0.85	0.255	2.555	3.25
CZ39	1	1	1	0.85	1	0.23	1	0.22	0	0	0	0	0.85	0.255	2.555	3.25
CZ40	1	1	1	0.85	1	0.23	1	0.22	0	0	0	0	0.65	0.195	2.495	3.25
CZ41	1	1	1	0.85	1	0.23	1	0.22	0	0	0	0	0.85	0.255	2.555	3.25
CZ42	1	1	1	0.85	1	0.23	1	0.22	0	0	0	0	0.85	0.255	2.555	3.25
CZ43	1	1	1	0.85	1	0.23	1	0.22	0	0	0.67	0.3015	0.85	0.255	2.8565	3.25
CZ44	1	1	1	0.85	1	0.23	1	0.22	0	0	0	0	0.85	0.255	2.555	3.25
CZ45	1	1	1	0.85	1	0.23	1	0.22	0	0	0	0	0.85	0.255	2.555	3.25
CZ46	1	1	1	0.85	1	0.23	1	0.22	0	0	0	0	0.85	0.255	2.555	3.25
CZ47	1	1	1	0.85	1	0.23	1	0.22	0	0	0	0	0.65	0.195	2.495	3.25
CZ48	1	1	1	0.85	1	0.23	1	0.22	0	0	0	0	0.65	0.195	2.495	3.25
CZ49	1	1	1	0.85	1	0.23	1	0.22	0	0	0.67	0.3015	0.65	0.195	2.7965	3.25
CZ50	1	1	1	0.85	1	0.23	1	0.22	0	0	0	0	0.65	0.195	2.495	3.25
CZ51	1	1	1	0.85	1	0.23	1	0.22	0	0	0	0	0.85	0.255	2.555	3.25
CZ52	1	1	1	0.85	1	0.23	1	0.22	0	0	0	0	0.85	0.255	2.555	3.25
CZ53	1	1	1	0.85	1	0.23	1	0.22	0	0	0	0	0.65	0.195	2.495	3.25
CZ54	1	1	1	0.85	1	0.23	1	0.22	0	0	0	0	0.65	0.195	2.495	3.25
CZ55	1	1	1	0.85	1	0.23	1	0.22	0	0	0	0	0.85	0.255	2.555	3.25
CZ56	1	1	1	0.85	1	0.23	1	0.22	0	0	0	0	0.85	0.255	2.555	3.25
CZ57	1	1	1	0.85	1	0.23	1	0.22	0	0	0	0	0.85	0.255	2.555	3.25
TOTAL		56.34		46.75		12.9582		12.54		0		0.9045		13.635	143.128	185.25
EZ01	1	1	1	0.85	1	0.23	1	0.22	0	0	0	0	0.85	0.255	2.555	3.25
EZ02	1	1	1	0.85	1	0.23	1	0.22	0	0	0	0	0.85	0.255	2.555	3.25
EZ03	1	1	1	0.85	1	0.23	1	0.22	0	0	0	0	0.85	0.255	2.555	3.25
EZ04	1	1	1	0.85	1	0.23	1	0.22	0	0	0	0	0.85	0.255	2.555	3.25
EZ05	1	1	1	0.85	1	0.23	1	0.22	0	0	0	0	0.65	0.195	2.495	3.25
EZ06	1	1	1	0.85	1	0.23	1	0.22	0	0	0	0	0.65	0.195	2.495	3.25
EZ07	1	1	1	0.85	1	0.23	1	0.22	0	0	0.67	0.3015	0.65	0.195	2.7965	3.25
EZ08	1	1	1	0.85	1	0.23	1	0.22	0	0	0.67	0.3015	0.65	0.195	2.7965	3.25
EZ09	1	1	1	0.85	1	0.23	1	0.22	0	0	0.67	0.3015	0.65	0.195	2.7965	3.25
EZ10	1	1	1	0.85	1	0.23	1	0.22	0	0	0.67	0.3015	0.65	0.195	2.7965	3.25
EZ11	1	1	1	0.85	1	0.23	1	0.22	0	0	0	0	0.65	0.195	2.495	3.25
EZ12	1	1	1	0.85	1	0.23	1	0.22	0	0	0	0	0.65	0.195	2.495	3.25
EZ13	1	1	1	0.85	1	0.23	1	0.22	0	0	0	0	0.65	0.195	2.495	3.25
EZ14	1	1	0.5	0.425	1	0.23	1	0.22	0	0	0	0	0	0	1.875	3.25
EZ15	1	1	1	0.85	1	0.23	1	0.22	0	0	1	0.45	0.85	0.255	3.005	3.25
EZ16	1	1	1	0.85	1	0.23	1	0.22	0	0	0	0	0.65	0.195	2.495	3.25
EZ17	1	1	1	0.85	1	0.23	1	0.22	0	0	0	0	0.65	0.195	2.495	3.25
EZ18	1	1	1	0.85	1	0.23	1	0.22	0	0	0	0	0.65	0.195	2.495	3.25
EZ19	0.67	0.67	1	0.85	1	0.23	1	0.22	0	0	0	0	0.65	0.195	2.165	3.25
EZ20	1	1	1	0.85	1	0.23	1	0.22	0	0	0	0	0.65	0.195	2.495	3.25
EZ21	1	1	1	0.85	1	0.23	1	0.22	0	0	0	0	0.65	0.195	2.495	3.25
EZ22	1	1	1	0.85	1	0.23	1	0.22	0	0	1	0.45	0.65	0.195	2.945	3.25
EZ23	1	1	1	0.85	1	0.23	1	0.22	0	0	0	0	0.65	0.195	2.495	3.25
EZ24	1	1	1	0.85	1	0.23	1	0.22	0	0	1	0.45	0.65	0.195	2.945	3.25
EZ25	1	1	1	0.85	1	0.23	1	0.22	0	0	0	0	0.65	0.195	2.495	3.25
EZ26	1	1	1	0.85	1	0.23	1	0.22	0	0	0	0	0.65	0.195	2.495	3.25
EZ27	1	1	0	0	1	0.23	1	0.22	0	0	0.67	0.3015	0.85	0.255	2.0065	3.25
EZ28	1	1	1	0.85	1	0.23	1	0.22	0	0	0	0	0.85	0.255	2.555	3.25
EZ29	1	1	1	0.85	1	0.23	1	0.22	0	0	0	0	0.85	0.255	2.555	3.25
EZ30	1	1	1	0.85	1	0.23	1	0.22	0	0	0	0	0.85	0.255	2.555	3.25
EZ31	1	1	1	0.85	1	0.23	1	0.22	0	0	0	0	0.85	0.255	2.555	3.25
EZ32	1	1	1	0.85	1	0.23	1	0.22	0	0	0	0	0.85	0.255	2.555	3.25
EZ33	1	1	1	0.85	1	0.23	1	0.22	0	0	0	0	0.85	0.255	2.555	3.25
EZ34	1	1	1	0.85	1	0.23	1	0.22	0	0	0	0	0.85	0.255	2.555	3.25
EZ35	1	1	1	0.85	1	0.23	1	0.22	0	0	0	0	0.85	0.255	2.555	3.25
EZ36	1	1	1	0.85	1	0.23	1	0.22	0	0	0	0	0.85	0.255	2.555	3.25
EZ37	1	1	1	0.85	1	0.23	1	0.22	0	0	0	0	0.65	0.195	2.495	3.25
EZ38	1	1	1	0.85	1	0.23	1	0.22	0	0	0.67	0.3015	0.85	0.255	2.8565	3.25
EZ39	1	1	1	0.85	1	0.23	1	0.22	0	0	0	0	0.85	0.255	2.555	3.25
EZ40	1	1	1	0.85	1	0.23	1	0.22	0	0	0	0	0.85	0.255	2.555	3.25
EZ41	1	1	1	0.85	1	0.23	1	0.22	0	0	0	0	0.85	0.255	2.555	3.25
EZ42	1	1	1	0.85	1	0.23	1	0.22	0	0	0	0	0.85	0.255	2.555	3.25
EZ43	1	1	1	0.85	1	0.23	1	0.22	0	0	0	0	0.85	0.255	2.555	3.25
EZ44	1	1	1	0.85	1	0.23	1	0.22	0	0	0	0	0.65	0.195	2.495	3.25
EZ45	1	1	1	0.85	1	0.23	1	0.22	0	0	0	0	0.85	0.255	2.555	3.25
EZ46	1	1	1	0.85	1	0.23	1	0.22	0	0	0	0	0.85	0.255	2.555	3.25
EZ47	1	1	1	0.85	1	0.23	1	0.22	0	0	0	0	0.85	0.255	2.555	3.25
EZ48	1	1	1	0.85	1	0.23	1	0.22	0	0	0	0	0.65	0.195	2.495	3.25
EZ49	1	1	1	0.85	1	0.23	1	0.22	0	0	0	0	0.85	0.255	2.555	3.25
EZ50	1	1	1	0.85	1	0.23	1	0.22	0	0	0	0	0.65	0.195	2.495	3.25
EZ51	1	1	1	0.85	1	0.23	1	0.22	0	0	0	0	0.65	0.195	2.495	3.25
EZ52	1	1	1	0.85	1	0.23	1	0.22	0	0	0	0	0.85	0.255	2.555	3.25
EZ53	1	1	1	0.85	1	0.23	1	0.22	0	0	0	0	0.85	0.255	2.555	3.25
EZ54	1	1	1	0.85	1	0.23	1	0.22	0	0	0	0	0.85	0.255	2.555	3.25
EZ55	1	1	1	0.85	1	0.23	1	0.22	0	0	0	0	0.85	0.255	2.555	3.25
EZ56	1	1	1	0.85	1	0.23	1	0.22	0	0	0	0	0.85	0.255	2.555	3.25
EZ57	1	1	1	0.85	1	0.23	1	0.22	0	0	0	0	0.85	0.255	2.555	3.25
EZ58	1	1	1	0.85	1	0.23	1	0.22	0	0	0	0	0.85	0.255	2.555	3.25
TOTAL		57.67		48.025		13.34		12.76		0		3.159		13.035	147.989	188.5
SEZ01	1	1	1	0.85	1	0.23	1	0.22	0	0	0	0	0.85	0.255	2.555	3.25
SEZ02	1	1	1	0.85	1	0.23	1	0.22	0	0	0	0	0.85	0.255	2.555	3.25
SEZ03	1	1	1	0.85	1	0.23	1	0.22	0	0	0	0	0.85	0.255	2.555	3.25
SEZ04	1	1	1	0.85	1	0.23	1	0.22	0	0	0	0	0.85	0.255	2.555	3.25
SEZ05	1	1	1	0.85	1	0.23	1	0.22	0	0	0	0	0.85	0.255	2.555	3.25
SEZ06	1	1	1	0.85	1	0.23	1	0.22	0	0	0	0	0.85	0.255	2.555	3.25
SEZ07	1	1	1	0.85	1	0.23	1	0.22	0	0	0	0	0.85	0.255	2.555	3.25
SEZ08	1	1	1	0.85	1	0.23	1	0.22	0	0	0	0	0.85	0.255	2.555	3.25
SEZ09	1	1	1	0.85	1	0.23	1	0.22	0	0	0	0	0.65	0.195	2.495	3.25
SEZ10	1	1	1	0.85	1	0.23	1	0.22	0	0	0	0	0.85	0.255	2.555	3.25
SEZ11	1	1	1	0.85	1	0.23	1	0.22	0	0	0	0	0.85	0.255	2.555	3.25
SEZ12	1	1	1	0.85	1	0.23	1	0.22	0	0	0	0	0.85	0.255	2.555	3.25
SEZ13	1	1	1	0.85	1	0.23	1	0.22	0	0	0	0	0.65	0.195	2.495	3.25
SEZ14	1	1	1	0.85	1	0.23	1	0.22	0	0	0	0	0.65	0.195	2.495	3.25
SEZ15	1	1	1	0.85	1	0.23	1	0.22	0	0	0	0	0.85	0.255	2.555	3.25
SEZ16	1	1	1	0.85	1	0.23	1	0.22	0	0	0	0	0.85	0.255	2.555	3.25
SEZ17	1	1	1	0.85	1	0.23	1	0.22	0	0	0	0	0.65	0.195	2.495	3.25
SEZ18	1	1	1	0.85	1	0.23	1	0.22	0	0	0	0	0.65	0.195	2.495	3.25
SEZ19	1	1	1	0.85	1	0.23	1	0.22	0	0	0	0	0.85	0.255	2.555	3.25
SEZ20	1	1	1	0.85	1	0.23	1	0.22	0	0	0	0	0.65	0.195	2.495	3.25
SEZ21	1	1	1	0.85	1	0.23	1	0.22	0	0	0	0	0.85	0.255	2.555	3.25
SEZ22	1	1	1	0.85	1	0.23	1	0.22	0	0	0	0	0.85	0.255	2.555	3.25
TOTAL		22		18.7		5.06		4.84		0		0		5.25	55.85	71.5
MZ01	1	1	1	0.85	1	0.23	1	0.22	0	0	0	0	0.85	0.255	2.555	3.25
MZ02	1	1	1	0.85	1	0.23	1	0.22	0	0	0	0	0.85	0.255	2.555	3.25
MZ03	0.67	0.67	1	0.85	1	0.23	1	0.22	0	0	0	0	0.85	0.255	2.225	3.25
MZ04	1	1	1	0.85	1	0.23	1	0.22	0	0	0	0	0.85	0.255	2.555	3.25
MZ05	1	1	1	0.85	1	0.23	1	0.22	0	0	0	0	0.85	0.255	2.555	3.25
MZ06	1	1	1	0.85	1	0.23	1	0.22	0	0	0	0	0.85	0.255	2.555	3.25
MZ07	0.67	0.67	1	0.85	1	0.23	1	0.22	0	0	0	0	0.85	0.255	2.225	3.25
MZ08	1	1	1	0.85	1	0.23	1	0.22	0	0	0	0	0.85	0.255	2.555	3.25
MZ09	1	1	1	0.85	1	0.23	1	0.22	0	0	0	0	0.85	0.255	2.555	3.25
MZ10	1	1	1	0.85	1	0.23	1	0.22	0	0	0	0	0.85	0.255	2.555	3.25
MZ11	0.67	0.67	1	0.85	1	0.23	1	0.22	0	0	0	0	0.85	0.255	2.225	3.25
MZ12	1	1	1	0.85	1	0.23	1	0.22	0	0	0	0	0.85	0.255	2.555	3.25
MZ13	1	1	1	0.85	1	0.23	1	0.22	0	0	0	0	0.85	0.255	2.555	3.25
MZ14	1	1	1	0.85	1	0.23	1	0.22	0	0	0	0	0.85	0.255	2.555	3.25
MZ15	0.67	0.67	1	0.85	1	0.23	1	0.22	0	0	0	0	0.85	0.255	2.225	3.25
MZ16	1	1	1	0.85	1	0.23	1	0.22	0	0	0	0	0.85	0.255	2.555	3.25
MZ17	1	1	1	0.85	1	0.23	1	0.22	0	0	0	0	0.85	0.255	2.555	3.25
MZ18	1	1	1	0.85	1	0.23	1	0.22	0	0	0	0	0.85	0.255	2.555	3.25
TOTAL		16.68		15.3		4.14		3.96		0		0		4.59	44.67	58.5
SZ01	1	1	1	0.85	1	0.23	1	0.22	0	0	0	0	0.85	0.255	2.555	3.25
Sz02	1	1	1	0.85	1	0.23	1	0.22	0	0	0	0	0.85	0.255	2.555	3.25
SZ03	1	1	1	0.85	1	0.23	1	0.22	0	0	0	0	0.85	0.255	2.555	3.25
SZ04	1	1	1	0.85	1	0.23	1	0.22	0	0	0	0	0.65	0.195	2.495	3.25
SZ05	1	1	1	0.85	0.67	0.1541	1	0.22	0	0	0	0	0.85	0.255	2.4791	3.25
SZ06	1	1	1	0.85	1	0.23	1	0.22	0	0	0	0	0.85	0.255	2.555	3.25
SZ07	1	1	1	0.85	1	0.23	1	0.22	0	0	0	0	0.85	0.255	2.555	3.25
SZ08	1	1	1	0.85	1	0.23	1	0.22	0	0	0	0	0.65	0.195	2.495	3.25
SZ09	1	1	1	0.85	1	0.23	1	0.22	0	0	0	0	0.65	0.195	2.495	3.25
SZ10	1	1	1	0.85	1	0.23	1	0.22	0	0	0	0	0.85	0.255	2.555	3.25
SZ11	1	1	1	0.85	1	0.23	1	0.22	0	0	0	0	0.85	0.255	2.555	3.25
SZ12	0.67	0.67	1	0.85	1	0.23	1	0.22	0	0	0	0	0.85	0.255	2.225	3.25
SZ13	1	1	1	0.85	1	0.23	1	0.22	0	0	0	0	0.85	0.255	2.555	3.25
SZ14	1	1	1	0.85	1	0.23	1	0.22	0	0	0	0	0.85	0.255	2.555	3.25
SZ15	1	1	1	0.85	1	0.23	1	0.22	0	0	0	0	0.85	0.255	2.555	3.25
SZ16	1	1	1	0.85	1	0.23	1	0.22	0	0	0	0	0.85	0.255	2.555	3.25
SZ17	1	1	1	0.85	1	0.23	1	0.22	0	0	0	0	0.85	0.255	2.555	3.25
SZ18	1	1	1	0.85	1	0.23	1	0.22	0	0	0	0	0.85	0.255	2.555	3.25
SZ19	1	1	1	0.85	1	0.23	1	0.22	0	0	0	0	0.85	0.255	2.555	3.25
SZ20	1	1	1	0.85	1	0.23	1	0.22	0	0	0	0	0.85	0.255	2.555	3.25
SZ21	1	1	1	0.85	1	0.23	1	0.22	0	0	0	0	0.85	0.255	2.555	3.25
SZ22	1	1	1	0.85	1	0.23	1	0.22	0	0	0	0	0.85	0.255	2.555	3.25
SZ23	1	1	1	0.85	1	0.23	1	0.22	0	0	0	0	0.85	0.255	2.555	3.25
SZ24	1	1	1	0.85	1	0.23	1	0.22	0	0	0	0	0.85	0.255	2.555	3.25
SZ25	1	1	1	0.85	1	0.23	1	0.22	0	0	0	0	0.85	0.255	2.555	3.25
SZ26	1	1	1	0.85	1	0.23	1	0.22	0	0	0	0	0.85	0.255	2.555	3.25
SZ27	1	1	1	0.85	1	0.23	1	0.22	0	0	0	0	0.85	0.255	2.555	3.25
SZ28	1	1	1	0.85	1	0.23	1	0.22	0	0	0	0	0.85	0.255	2.555	3.25
SZ29	1	1	1	0.85	1	0.23	1	0.22	0	0	0	0	0.85	0.255	2.555	3.25
SZ30	0.67	0.67	1	0.85	0.67	0.1541	1	0.22	0	0	0	0	0.85	0.255	2.1491	3.25
SZ31	1	1	1	0.85	1	0.23	1	0.22	0	0	0	0	0.85	0.255	2.555	3.25
SZ32	1	1	1	0.85	1	0.23	1	0.22	0	0	0	0	0.85	0.255	2.555	3.25
SZ33	1	1	1	0.85	1	0.23	1	0.22	0	0	0	0	0.85	0.255	2.555	3.25
SZ34	1	1	1	0.85	1	0.23	1	0.22	0	0	0	0	0.85	0.255	2.555	3.25
SZ35	1	1	1	0.85	1	0.23	1	0.22	0	0	0	0	0.85	0.255	2.555	3.25
SZ36	1	1	1	0.85	1	0.23	1	0.22	0	0	0	0	0.85	0.255	2.555	3.25
SZ37	1	1	1	0.85	1	0.23	1	0.22	0	0	0	0	0.85	0.255	2.555	3.25
SZ38	1	1	1	0.85	1	0.23	1	0.22	0	0	0	0	0.85	0.255	2.555	3.25
SZ39	1	1	1	0.85	0.67	0.1541	1	0.22	0	0	0	0	0.85	0.255	2.4791	3.25
SZ40	1	1	1	0.85	1	0.23	1	0.22	0	0	0	0	0.85	0.255	2.555	3.25
SZ41	1	1	1	0.85	1	0.23	1	0.22	0	0	0	0	0.85	0.255	2.555	3.25
SZ42	1	1	1	0.85	1	0.23	1	0.22	0	0	0	0	0.85	0.255	2.555	3.25
SZ43	1	1	1	0.85	1	0.23	1	0.22	0	0	0	0	0.85	0.255	2.555	3.25
SZ44	1	1	1	0.85	1	0.23	1	0.22	0	0	0	0	0.85	0.255	2.555	3.25
SZ45	1	1	1	0.85	1	0.23	1	0.22	0	0	0	0	0.85	0.255	2.555	3.25
SZ46	1	1	1	0.85	1	0.23	1	0.22	0	0	0	0	0.85	0.255	2.555	3.25
SZ47	1	1	1	0.85	0.67	0.1541	1	0.22	0	0	0	0	0.85	0.255	2.4791	3.25
SZ48	1	1	1	0.85	1	0.23	1	0.22	0	0	0	0	0.85	0.255	2.555	3.25
SZ49	1	1	1	0.85	1	0.23	1	0.22	0	0	0	0	0.85	0.255	2.555	3.25
SZ50	1	1	1	0.85	1	0.23	1	0.22	0	0	0	0	0.85	0.255	2.555	3.25
SZ51	1	1	1	0.85	1	0.23	1	0.22	0	0	0	0	0.85	0.255	2.555	3.25
SZ52	1	1	1	0.85	1	0.23	1	0.22	0	0	0	0	0.85	0.255	2.555	3.25
SZ53	1	1	1	0.85	1	0.23	1	0.22	0	0	0	0	0.85	0.255	2.555	3.25
SZ54	1	1	1	0.85	1	0.23	1	0.22	0	0	0	0	0.85	0.255	2.555	3.25
SZ55	1	1	1	0.85	1	0.23	1	0.22	0	0	0	0	0.85	0.255	2.555	3.25
SZ56	1	1	1	0.85	1	0.23	1	0.22	0	0	0	0	0.85	0.255	2.555	3.25
SZ57	1	1	1	0.85	1	0.23	1	0.22	0	0	0	0	0.85	0.255	2.555	3.25
SZ58	1	1	1	0.85	1	0.23	1	0.22	0	0	0	0	0.85	0.255	2.555	3.25
SZ59	1	1	1	0.85	1	0.23	1	0.22	0	0	0	0	0.85	0.255	2.555	3.25
TOTAL		58.34		50.15		13.2664		12.98		0		0		14.865	149.601	191.75
REGIONAL TOTAL		308.7		262.225		71.4587		68.86		0		5.2695		75.57	792.083	1017.25

## Sheet: Brucellosis
ID	CFR/Human	CFR/R	PHDAAE	PHDAAE/R	CFR/Animal	CFR/R	OIED+	OIED+/R	ELMPD+	ELMPD+/R	Collaboration	Collaboration/R	Intervention	Intervention	Overall_Score	Max score
WZ01	0.67	0.67	1	0.85	0.67	0.1541	1	0.22	1	0.2	0	0	0	0	2.0941	3.25
WZ02	0.67	0.67	1	0.85	1	0.23	1	0.22	1	0.2	0	0	0.65	0.195	2.365	3.25
WZ03	0.67	0.67	1	0.85	0.67	0.1541	1	0.22	1	0.2	0	0	1	0.3	2.3941	3.25
WZ04	0.67	0.67	1	0.85	0.67	0.1541	1	0.22	1	0.2	0	0	0.65	0.195	2.2891	3.25
WZ05	0.67	0.67	1	0.85	1	0.23	1	0.22	1	0.2	0	0	0.65	0.195	2.365	3.25
WZ06	0.67	0.67	1	0.85	0.67	0.1541	1	0.22	1	0.2	0	0	0.65	0.195	2.2891	3.25
WZ07	0.67	0.67	1	0.85	0.67	0.1541	1	0.22	1	0.2	0	0	0.65	0.195	2.2891	3.25
WZ08	0.67	0.67	1	0.85	0.67	0.1541	1	0.22	1	0.2	0	0	0.65	0.195	2.2891	3.25
WZ09	0.67	0.67	1	0.85	0.67	0.1541	1	0.22	1	0.2	0	0	0.65	0.195	2.2891	3.25
WZ10	0.67	0.67	1	0.85	0.67	0.1541	1	0.22	1	0.2	0	0	0.65	0.195	2.2891	3.25
WZ11	0.67	0.67	1	0.85	0.67	0.1541	1	0.22	1	0.2	0	0	0.65	0.195	2.2891	3.25
WZ12	0.67	0.67	1	0.85	0.67	0.1541	1	0.22	1	0.2	0	0	0.65	0.195	2.2891	3.25
WZ13	0.67	0.67	1	0.85	1	0.23	1	0.22	1	0.2	0	0	0.65	0.195	2.365	3.25
WZ14	0.67	0.67	1	0.85	0.67	0.1541	1	0.22	1	0.2	0	0	0.65	0.195	2.2891	3.25
WZ15	0.67	0.67	1	0.85	0.67	0.1541	1	0.22	1	0.2	0	0	0.65	0.195	2.2891	3.25
WZ16	0.67	0.67	1	0.85	0.67	0.1541	1	0.22	1	0.2	0	0	0.65	0.195	2.2891	3.25
WZ17	0.67	0.67	1	0.85	0.67	0.1541	1	0.22	1	0.2	0	0	0.65	0.195	2.2891	3.25
WZ18	0.67	0.67	1	0.85	0.67	0.1541	1	0.22	1	0.2	0	0	0.65	0.195	2.2891	3.25
WZ19	0.67	0.67	1	0.85	0.67	0.1541	1	0.22	1	0.2	0	0	0.65	0.195	2.2891	3.25
WZ20	0.67	0.67	1	0.85	0.67	0.1541	1	0.22	1	0.2	0	0	0.65	0.195	2.2891	3.25
WZ21	0.67	0.67	1	0.85	0.67	0.1541	1	0.22	1	0.2	0	0	0.65	0.195	2.2891	3.25
WZ22	0.67	0.67	1	0.85	0.67	0.1541	1	0.22	1	0.2	0	0	0.65	0.195	2.2891	3.25
WZ23	0.67	0.67	1	0.85	0.67	0.1541	1	0.22	1	0.2	0	0	0.65	0.195	2.2891	3.25
WZ24	0.67	0.67	1	0.85	0.67	0.1541	1	0.22	1	0.2	0	0	0.65	0.195	2.2891	3.25
WZ25	0.67	0.67	1	0.85	0.67	0.1541	1	0.22	1	0.2	0	0	0.65	0.195	2.2891	3.25
WZ26	0.67	0.67	1	0.85	0.67	0.1541	1	0.22	1	0.2	0	0	0.65	0.195	2.2891	3.25
WZ27	0.33	0.33	1	0.85	0.67	0.1541	1	0.22	1	0.2	0	0	0.65	0.195	1.9491	3.25
WZ28	0.33	0.33	1	0.85	0.33	0.0759	1	0.22	1	0.2	0	0	0.65	0.195	1.8709	3.25
WZ29	0.67	0.67	1	0.85	0.33	0.0759	1	0.22	1	0.2	0	0	0.65	0.195	2.2109	3.25
WZ30	0.33	0.33	1	0.85	0.33	0.0759	1	0.22	1	0.2	0	0	0.65	0.195	1.8709	3.25
WZ31	0.67	0.67	1	0.85	0.67	0.1541	1	0.22	1	0.2	0	0	0.65	0.195	2.2891	3.25
WZ32	0.67	0.67	1	0.85	0.67	0.1541	1	0.22	1	0.2	0	0	0.65	0.195	2.2891	3.25
WZ33	0.67	0.67	1	0.85	0.67	0.1541	1	0.22	1	0.2	0	0	0.65	0.195	2.2891	3.25
WZ34	0.67	0.67	1	0.85	0.67	0.1541	1	0.22	1	0.2	0	0	0.65	0.195	2.2891	3.25
WZ35	0.67	0.67	1	0.85	0.67	0.1541	1	0.22	1	0.2	0	0	0.65	0.195	2.2891	3.25
WZ36	0.67	0.67	1	0.85	0.67	0.1541	1	0.22	1	0.2	0	0	0.65	0.195	2.2891	3.25
WZ37	0.33	0.33	1	0.85	0.33	0.0759	1	0.22	1	0.2	0	0	0.65	0.195	1.8709	3.25
WZ38	0.33	0.33	1	0.85	0.33	0.0759	1	0.22	1	0.2	0	0	0.65	0.195	1.8709	3.25
WZ39	0.67	0.67	1	0.85	0.67	0.1541	1	0.22	1	0.2	0	0	0.65	0.195	2.2891	3.25
WZ40	0.67	0.67	1	0.85	0.67	0.1541	1	0.22	1	0.2	0	0	0.65	0.195	2.2891	3.25
WZ41	0.33	0.33	1	0.85	0.33	0.0759	1	0.22	1	0.2	0	0	0.65	0.195	1.8709	3.25
WZ42	0.67	0.67	1	0.85	0.67	0.1541	1	0.22	1	0.2	0	0	0.65	0.195	2.2891	3.25
WZ43	0.67	0.67	1	0.85	0.67	0.1541	1	0.22	1	0.2	0	0	0.65	0.195	2.2891	3.25
WZ44	0.33	0.33	1	0.85	0.33	0.0759	1	0.22	1	0.2	0	0	0.65	0.195	1.8709	3.25
WZ45	0.33	0.33	1	0.85	0.33	0.0759	1	0.22	1	0.2	0	0	0.65	0.195	1.8709	3.25
WZ46	0.33	0.33	1	0.85	0.33	0.0759	1	0.22	1	0.2	0	0	0.65	0.195	1.8709	3.25
WZ47	0.67	0.67	1	0.85	0.67	0.1541	1	0.22	1	0.2	0	0	0.65	0.195	2.2891	3.25
WZ48	0.67	0.67	1	0.85	0.67	0.1541	1	0.22	1	0.2	0	0	0.65	0.195	2.2891	3.25
TOTAL		29.1	48	40.8	30.09	6.9207	48	10.56	48	9.6	0	0	30.9	9.27	106.251	156
NWZ01	0.67	0.67	0	0	0.67	0.1541	1	0.22	1	0.2	0	0	0.65	0.195	1.4391	3.25
NWZ02	0.67	0.67	1	0.85	0.67	0.1541	1	0.22	1	0.2	0	0	0.65	0.195	2.2891	3.25
NWZ03	1	1	1	0.85	0.67	0.1541	1	0.22	1	0.2	0	0	0.65	0.195	2.6191	3.25
NWZ04	0.67	0.67	1	0.85	0.67	0.1541	1	0.22	1	0.2	0	0	0.65	0.195	2.2891	3.25
NWZ05	0.67	0.67	1	0.85	0.67	0.1541	1	0.22	1	0.2	0	0	0.65	0.195	2.2891	3.25
NWZ06	0.67	0.67	1	0.85	0.67	0.1541	1	0.22	1	0.2	0	0	0.65	0.195	2.2891	3.25
NWZ07	0.67	0.67	1	0.85	0.67	0.1541	1	0.22	1	0.2	0	0	0.65	0.195	2.2891	3.25
NWZ08	0.67	0.67	1	0.85	0.67	0.1541	1	0.22	1	0.2	0	0	0.65	0.195	2.2891	3.25
NWZ09	0.67	0.67	1	0.85	0.67	0.1541	1	0.22	1	0.2	0	0	0.65	0.195	2.2891	3.25
NWZ10	1	1	1	0.85	0.67	0.1541	1	0.22	1	0.2	0	0	0.65	0.195	2.6191	3.25
NWZ11	0.67	0.67	1	0.85	0.67	0.1541	1	0.22	1	0.2	0	0	0.65	0.195	2.2891	3.25
NWZ12	1	1	1	0.85	0.67	0.1541	1	0.22	1	0.2	0	0	0.65	0.195	2.6191	3.25
NWZ13	0.67	0.67	1	0.85	0.67	0.1541	1	0.22	1	0.2	0	0	0.65	0.195	2.2891	3.25
NWZ14	0.67	0.67	1	0.85	0.67	0.1541	1	0.22	1	0.2	0	0	0.65	0.195	2.2891	3.25
NWZ15	1	1	1	0.85	0.67	0.1541	1	0.22	1	0.2	0	0	0.65	0.195	2.6191	3.25
NWZ16	0.67	0.67	1	0.85	0.67	0.1541	1	0.22	1	0.2	0	0	0.65	0.195	2.2891	3.25
NWZ17	1	1	1	0.85	0.67	0.1541	1	0.22	1	0.2	0	0	0.65	0.195	2.6191	3.25
NWZ18	0.67	0.67	1	0.85	0.67	0.1541	1	0.22	1	0.2	0	0	0.65	0.195	2.2891	3.25
NWZ19	0.67	0.67	1	0.85	0.67	0.1541	1	0.22	1	0.2	0	0	0.65	0.195	2.2891	3.25
NWZ20	0.67	0.67	1	0.85	0.67	0.1541	1	0.22	1	0.2	0	0	0.65	0.195	2.2891	3.25
NWZ21	0.67	0.67	1	0.85	0.67	0.1541	1	0.22	1	0.2	0	0	0.65	0.195	2.2891	3.25
NWZ22	0.67	0.67	1	0.85	0.67	0.1541	1	0.22	1	0.2	0	0	0.65	0.195	2.2891	3.25
NWZ23	0.67	0.67	1	0.85	0.67	0.1541	1	0.22	1	0.2	0	0	0.65	0.195	2.2891	3.25
NWZ24	0.67	0.67	1	0.85	0.67	0.1541	1	0.22	1	0.2	0	0	0.65	0.195	2.2891	3.25
NWZ25	0.67	0.67	1	0.85	0.67	0.1541	1	0.22	1	0.2	0	0	0.65	0.195	2.2891	3.25
NWZ26	0.67	0.67	1	0.85	0.67	0.1541	1	0.22	1	0.2	0	0	0.65	0.195	2.2891	3.25
NWZ27	0.67	0.67	1	0.85	0.67	0.1541	1	0.22	1	0.2	0	0	0.65	0.195	2.2891	3.25
NWZ28	0.67	0.67	1	0.85	0.67	0.1541	1	0.22	1	0.2	0	0	0.65	0.195	2.2891	3.25
NWZ29	0.67	0.67	1	0.85	0.67	0.1541	1	0.22	1	0.2	0	0	0.65	0.195	2.2891	3.25
NWZ30	0.67	0.67	1	0.85	0.67	0.1541	1	0.22	1	0.2	0	0	0.65	0.195	2.2891	3.25
NWZ31	0.67	0.67	1	0.85	0.67	0.1541	1	0.22	1	0.2	0	0	0.65	0.195	2.2891	3.25
NWZ32	0.67	0.67	1	0.85	0.67	0.1541	1	0.22	1	0.2	0	0	0.65	0.195	2.2891	3.25
NWZ33	0.67	0.67	1	0.85	0.67	0.1541	1	0.22	1	0.2	0	0	0.65	0.195	2.2891	3.25
NWZ34	0.67	0.67	1	0.85	0.67	0.1541	1	0.22	1	0.2	0	0	0.65	0.195	2.2891	3.25
NWZ35	0.67	0.67	1	0.85	0.67	0.1541	1	0.22	1	0.2	0	0	0.65	0.195	2.2891	3.25
NWZ36	0.67	0.67	1	0.85	0.67	0.1541	1	0.22	1	0.2	0	0	0.65	0.195	2.2891	3.25
NWZ37	0.67	0.67	1	0.85	0.67	0.1541	1	0.22	1	0.2	0	0	0.65	0.195	2.2891	3.25
NWZ38	0.67	0.67	1	0.85	0.67	0.1541	1	0.22	1	0.2	0	0	0.65	0.195	2.2891	3.25
NWZ39	0.67	0.67	1	0.85	0.67	0.1541	1	0.22	1	0.2	0	0	0.65	0.195	2.2891	3.25
NWZ40	1	1	1	0.85	0.67	0.1541	1	0.22	1	0.2	0	0	0.65	0.195	2.6191	3.25
NWZ41	0.67	0.67	1	0.85	0.67	0.1541	1	0.22	1	0.2	0	0	0.65	0.195	2.2891	3.25
NWZ42	0.67	0.67	1	0.85	0.67	0.1541	1	0.22	1	0.2	0	0	0.65	0.195	2.2891	3.25
NWZ43	0.67	0.67	1	0.85	0.67	0.1541	1	0.22	1	0.2	0	0	0.65	0.195	2.2891	3.25
NWZ44	0.67	0.67	1	0.85	0.67	0.1541	1	0.22	1	0.2	0	0	0.65	0.195	2.2891	3.25
NWZ45	0.67	0.67	1	0.85	0.67	0.1541	1	0.22	1	0.2	0	0	0.65	0.195	2.2891	3.25
NWZ46	0.67	0.67	1	0.85	0.67	0.1541	1	0.22	1	0.2	0	0	0.65	0.195	2.2891	3.25
NWZ47	0.67	0.67	1	0.85	0.67	0.1541	1	0.22	1	0.2	0	0	0.65	0.195	2.2891	3.25
NWZ48	0.67	0.67	1	0.85	0.67	0.1541	1	0.22	1	0.2	0	0	0.65	0.195	2.2891	3.25
NWZ49	0.67	0.67	1	0.85	0.67	0.1541	1	0.22	1	0.2	0	0	0.65	0.195	2.2891	3.25
NWZ50	0.67	0.67	1	0.85	0.67	0.1541	1	0.22	1	0.2	0	0	0.65	0.195	2.2891	3.25
NWZ51	0.67	0.67	1	0.85	0.67	0.1541	1	0.22	1	0.2	0	0	0.65	0.195	2.2891	3.25
TOTAL		36.15		42.5		7.8591		11.22		10.2		0		9.945	117.874	165.75
CZ01	0.67	0.67	1	0.85	0.67	0.1541	1	0.22	1	0.2	0	0	0.65	0.195	2.2891	3.25
CZ02	0.67	0.67	1	0.85	1	0.23	1	0.22	1	0.2	0	0	0.65	0.195	2.365	3.25
CZ03	0.67	0.67	1	0.85	0.67	0.1541	1	0.22	1	0.2	0	0	0.65	0.195	2.2891	3.25
CZ04	1	1	1	0.85	1	0.23	1	0.22	1	0.2	0	0	0.65	0.195	2.695	3.25
CZ05	0.67	0.67	1	0.85	0.67	0.1541	1	0.22	1	0.2	0	0	0.65	0.195	2.2891	3.25
CZ06	0.67	0.67	1	0.85	0.67	0.1541	1	0.22	1	0.2	0	0	1	0.3	2.3941	3.25
CZ07	1	1	1	0.85	1	0.23	1	0.22	1	0.2	0	0	0.85	0.255	2.755	3.25
CZ08	0.67	0.67	1	0.85	0.67	0.1541	1	0.22	1	0.2	0	0	0.65	0.195	2.2891	3.25
CZ09	0.67	0.67	0.5	0.425	0.67	0.1541	1	0.22	1	0.2	0	0	0.65	0.195	1.8641	3.25
CZ10	0.67	0.67	1	0.85	0.67	0.1541	1	0.22	1	0.2	0	0	0.65	0.195	2.2891	3.25
CZ11	0.67	0.67	1	0.85	0.67	0.1541	1	0.22	1	0.2	0	0	0.65	0.195	2.2891	3.25
CZ12	1	1	1	0.85	0.67	0.1541	1	0.22	1	0.2	0	0	0.65	0.195	2.6191	3.25
CZ13	0.67	0.67	1	0.85	0.67	0.1541	1	0.22	1	0.2	0	0	0.65	0.195	2.2891	3.25
CZ14	0.67	0.67	1	0.85	0.67	0.1541	1	0.22	1	0.2	0	0	0.65	0.195	2.2891	3.25
CZ15	0.67	0.67	0.5	0.425	0.67	0.1541	1	0.22	1	0.2	0.67	0.3015	0.65	0.195	2.1656	3.25
CZ16	1	1	0.5	0.425	0.67	0.1541	1	0.22	1	0.2	0	0	0.65	0.195	2.1941	3.25
CZ17	1	1	1	0.85	0.67	0.1541	1	0.22	1	0.2	0	0	0.65	0.195	2.6191	3.25
CZ18	1	1	1	0.85	0.67	0.1541	1	0.22	1	0.2	0	0	0.65	0.195	2.6191	3.25
CZ19	1	1	1	0.85	0.67	0.1541	1	0.22	1	0.2	0	0	0.65	0.195	2.6191	3.25
CZ20	0.67	0.67	1	0.85	0.67	0.1541	1	0.22	1	0.2	0	0	0.65	0.195	2.2891	3.25
CZ21	1	1	1	0.85	0.67	0.1541	1	0.22	1	0.2	0	0	0.65	0.195	2.6191	3.25
CZ22	0.67	0.67	1	0.85	0.67	0.1541	1	0.22	1	0.2	0	0	0.65	0.195	2.2891	3.25
CZ23	0.67	0.67	1	0.85	0.67	0.1541	1	0.22	1	0.2	0	0	0.65	0.195	2.2891	3.25
CZ24	0.67	0.67	1	0.85	0.67	0.1541	1	0.22	1	0.2	0	0	0.65	0.195	2.2891	3.25
CZ25	0.67	0.67	1	0.85	0.67	0.1541	1	0.22	1	0.2	0	0	0.65	0.195	2.2891	3.25
CZ26	0.67	0.67	1	0.85	0.67	0.1541	1	0.22	1	0.2	0	0	0.65	0.195	2.2891	3.25
CZ27	0.67	0.67	1	0.85	0.67	0.1541	1	0.22	1	0.2	0	0	0.65	0.195	2.2891	3.25
CZ28	1	1	1	0.85	0.67	0.1541	1	0.22	1	0.2	0	0	0.65	0.195	2.6191	3.25
CZ29	1	1	1	0.85	0.67	0.1541	1	0.22	1	0.2	0	0	0.65	0.195	2.6191	3.25
CZ30	0.67	0.67	1	0.85	0.67	0.1541	1	0.22	1	0.2	0	0	0.65	0.195	2.2891	3.25
CZ31	1	1	1	0.85	0.67	0.1541	1	0.22	1	0.2	0	0	0.65	0.195	2.6191	3.25
CZ32	0.67	0.67	1	0.85	0.67	0.1541	1	0.22	1	0.2	0	0	0.65	0.195	2.2891	3.25
CZ33	0.67	0.67	1	0.85	0.67	0.1541	1	0.22	1	0.2	0	0	0.65	0.195	2.2891	3.25
CZ34	0.67	0.67	1	0.85	0.67	0.1541	1	0.22	1	0.2	0	0	0.65	0.195	2.2891	3.25
CZ35	0.67	0.67	1	0.85	0.67	0.1541	1	0.22	1	0.2	0	0	0.65	0.195	2.2891	3.25
CZ36	0.67	0.67	1	0.85	1	0.23	1	0.22	1	0.2	0	0	0.65	0.195	2.365	3.25
CZ37	0.67	0.67	1	0.85	0.67	0.1541	1	0.22	1	0.2	0	0	0.65	0.195	2.2891	3.25
CZ38	0.67	0.67	1	0.85	1	0.23	1	0.22	1	0.2	0	0	0.65	0.195	2.365	3.25
CZ39	0.67	0.67	1	0.85	0.67	0.1541	1	0.22	1	0.2	0	0	0.65	0.195	2.2891	3.25
CZ40	0.67	0.67	1	0.85	0.67	0.1541	1	0.22	1	0.2	0	0	0.65	0.195	2.2891	3.25
CZ41	0.67	0.67	1	0.85	1	0.23	1	0.22	1	0.2	0	0	0.65	0.195	2.365	3.25
CZ42	0.67	0.67	1	0.85	1	0.23	1	0.22	1	0.2	0	0	0.65	0.195	2.365	3.25
CZ43	0.67	0.67	1	0.85	0.67	0.1541	1	0.22	1	0.2	0	0	0.65	0.195	2.2891	3.25
CZ44	0.67	0.67	1	0.85	0.67	0.1541	1	0.22	1	0.2	0	0	0.65	0.195	2.2891	3.25
CZ45	0.67	0.67	1	0.85	0.67	0.1541	1	0.22	1	0.2	0	0	0.65	0.195	2.2891	3.25
CZ46	1	1	1	0.85	0.67	0.1541	1	0.22	1	0.2	0	0	0.65	0.195	2.6191	3.25
CZ47	0.67	0.67	1	0.85	0.67	0.1541	1	0.22	1	0.2	0	0	0.65	0.195	2.2891	3.25
CZ48	1	1	1	0.85	1	0.23	1	0.22	1	0.2	0	0	0.65	0.195	2.695	3.25
CZ49	0.67	0.67	1	0.85	0.67	0.1541	1	0.22	1	0.2	0	0	0.65	0.195	2.2891	3.25
CZ50	0.67	0.67	1	0.85	0.67	0.1541	1	0.22	1	0.2	0	0	0.65	0.195	2.2891	3.25
CZ51	0.67	0.67	1	0.85	0.67	0.1541	1	0.22	1	0.2	0	0	0.65	0.195	2.2891	3.25
CZ52	0.67	0.67	1	0.85	1	0.23	1	0.22	1	0.2	0	0	0.65	0.195	2.365	3.25
CZ53	1	1	1	0.85	0.67	0.1541	1	0.22	1	0.2	0	0	0.65	0.195	2.6191	3.25
CZ54	0.67	0.67	1	0.85	0.67	0.1541	1	0.22	1	0.2	0	0	0.65	0.195	2.2891	3.25
CZ55	1	1	1	0.85	1	0.23	1	0.22	1	0.2	0	0	0.65	0.195	2.695	3.25
CZ56	0.67	0.67	1	0.85	1	0.23	1	0.22	1	0.2	0	0	0.65	0.195	2.365	3.25
CZ57	0.67	0.67	1	0.85	0.67	0.1541	1	0.22	1	0.2	0	0	0.65	0.195	2.2891	3.25
TOTAL		43.14		47.175		9.6186		12.54		11.4		0.3015		11.28	135.455	185.25
EZ01	0.67	0.67	1	0.85	0.67	0.1541	1	0.22	1	0.2	0	0	0.65	0.195	2.2891	3.25
EZ02	0.67	0.67	1	0.85	0.67	0.1541	1	0.22	1	0.2	0	0	0	0	2.0941	3.25
EZ03	0.67	0.67	1	0.85	0.67	0.1541	1	0.22	1	0.2	0	0	0.65	0.195	2.2891	3.25
EZ04	1	1	1	0.85	1	0.23	1	0.22	1	0.2	0	0	0	0	2.5	3.25
EZ05	1	1	1	0.85	1	0.23	1	0.22	1	0.2	0	0	0.65	0.195	2.695	3.25
EZ06	1	1	1	0.85	1	0.23	1	0.22	1	0.2	0	0	0.65	0.195	2.695	3.25
EZ07	0.67	0.67	1	0.85	0.67	0.1541	1	0.22	1	0.2	0	0	0.65	0.195	2.2891	3.25
EZ08	1	1	1	0.85	0.67	0.1541	1	0.22	1	0.2	0	0	0.65	0.195	2.6191	3.25
EZ09	0.67	0.67	1	0.85	0.67	0.1541	1	0.22	1	0.2	0.67	0.3015	0.65	0.195	2.5906	3.25
EZ10	1	1	1	0.85	1	0.23	1	0.22	1	0.2	0	0	0.65	0.195	2.695	3.25
EZ11	1	1	1	0.85	0.67	0.1541	1	0.22	1	0.2	0	0	0.65	0.195	2.6191	3.25
EZ12	1	1	1	0.85	0.67	0.1541	1	0.22	1	0.2	0	0	0.65	0.195	2.6191	3.25
EZ13	1	1	1	0.85	0.67	0.1541	1	0.22	1	0.2	0	0	0.65	0.195	2.6191	3.25
EZ14	0.33	0.33	0.5	0.425	0.67	0.1541	1	0.22	1	0.2	0	0	0.65	0.195	1.5241	3.25
EZ15	0.67	0.67	1	0.85	1	0.23	1	0.22	1	0.2	1	0.45	0.65	0.195	2.815	3.25
EZ16	0.67	0.67	1	0.85	0.67	0.1541	1	0.22	1	0.2	0	0	0.65	0.195	2.2891	3.25
EZ17	0.67	0.67	1	0.85	0.67	0.1541	1	0.22	1	0.2	0	0	0.65	0.195	2.2891	3.25
EZ18	1	1	1	0.85	0.67	0.1541	1	0.22	1	0.2	0	0	0.65	0.195	2.6191	3.25
EZ19	0.33	0.33	1	0.85	0.67	0.1541	1	0.22	1	0.2	0	0	0.65	0.195	1.9491	3.25
EZ20	1	1	1	0.85	0.67	0.1541	1	0.22	1	0.2	0	0	0.65	0.195	2.6191	3.25
EZ21	1	1	1	0.85	0.33	0.0759	1	0.22	1	0.2	0	0	0.65	0.195	2.5409	3.25
EZ22	0.67	0.67	1	0.85	0.67	0.1541	1	0.22	1	0.2	0	0	0.65	0.195	2.2891	3.25
EZ23	1	1	0	0	0.67	0.1541	1	0.22	1	0.2	0	0	0.65	0.195	1.7691	3.25
EZ24	0.67	0.67	0.5	0.425	0.67	0.1541	1	0.22	1	0.2	0	0	0.65	0.195	1.8641	3.25
EZ25	1	1	1	0.85	0.67	0.1541	1	0.22	1	0.2	0	0	0.65	0.195	2.6191	3.25
EZ26	1	1	1	0.85	1	0.23	1	0.22	1	0.2	0	0	0.65	0.195	2.695	3.25
EZ27	0.67	0.67	0.5	0.425	0.67	0.1541	1	0.22	1	0.2	0.67	0.3015	0.65	0.195	2.1656	3.25
EZ28	0.67	0.67	1	0.85	0.67	0.1541	1	0.22	1	0.2	0	0	0.65	0.195	2.2891	3.25
EZ29	1	1	1	0.85	1	0.23	1	0.22	1	0.2	0	0	0.65	0.195	2.695	3.25
EZ30	0.67	0.67	1	0.85	0.67	0.1541	1	0.22	1	0.2	0	0	0.65	0.195	2.2891	3.25
EZ31	0.67	0.67	1	0.85	0.67	0.1541	1	0.22	1	0.2	0	0	0.65	0.195	2.2891	3.25
EZ32	1	1	1	0.85	1	0.23	1	0.22	1	0.2	0	0	0.65	0.195	2.695	3.25
EZ33	1	1	1	0.85	1	0.23	1	0.22	1	0.2	0	0	0.65	0.195	2.695	3.25
EZ34	0.67	0.67	1	0.85	0.67	0.1541	1	0.22	1	0.2	0	0	0.65	0.195	2.2891	3.25
EZ35	1	1	1	0.85	0.67	0.1541	1	0.22	1	0.2	0	0	0.65	0.195	2.6191	3.25
EZ36	0.33	0.33	1	0.85	0.67	0.1541	1	0.22	1	0.2	0	0	0.65	0.195	1.9491	3.25
EZ37	0.67	0.67	1	0.85	1	0.23	1	0.22	1	0.2	0	0	0.65	0.195	2.365	3.25
EZ38	0.33	0.33	1	0.85	0.67	0.1541	1	0.22	1	0.2	0.67	0.3015	1	0.3	2.3556	3.25
EZ39	0.67	0.67	1	0.85	0.67	0.1541	1	0.22	1	0.2	0	0	0.65	0.195	2.2891	3.25
EZ40	0.67	0.67	1	0.85	0.67	0.1541	1	0.22	1	0.2	0	0	0.65	0.195	2.2891	3.25
EZ41	1	1	1	0.85	0.67	0.1541	1	0.22	1	0.2	0	0	0.65	0.195	2.6191	3.25
EZ42	1	1	1	0.85	0.67	0.1541	1	0.22	1	0.2	0	0	0.65	0.195	2.6191	3.25
EZ43	0.67	0.67	1	0.85	0.67	0.1541	1	0.22	1	0.2	0	0	0.65	0.195	2.2891	3.25
EZ44	0.67	0.67	1	0.85	0.67	0.1541	1	0.22	1	0.2	0	0	0.65	0.195	2.2891	3.25
EZ45	0.67	0.67	1	0.85	0.67	0.1541	1	0.22	1	0.2	0	0	0.65	0.195	2.2891	3.25
EZ46	0.67	0.67	1	0.85	0.67	0.1541	1	0.22	1	0.2	0	0	0.65	0.195	2.2891	3.25
EZ47	0.67	0.67	1	0.85	0.67	0.1541	1	0.22	1	0.2	0	0	0.65	0.195	2.2891	3.25
EZ48	0.67	0.67	1	0.85	0.67	0.1541	1	0.22	1	0.2	0	0	0.65	0.195	2.2891	3.25
EZ49	0.67	0.67	1	0.85	0.67	0.1541	1	0.22	1	0.2	0	0	0.65	0.195	2.2891	3.25
EZ50	0.67	0.67	1	0.85	0.67	0.1541	1	0.22	1	0.2	0	0	0.65	0.195	2.2891	3.25
EZ51	0.67	0.67	1	0.85	0.67	0.1541	1	0.22	1	0.2	0	0	0.65	0.195	2.2891	3.25
EZ52	0.67	0.67	1	0.85	0.67	0.1541	1	0.22	1	0.2	0	0	1	0.3	2.3941	3.25
EZ53	0.67	0.67	1	0.85	0.67	0.1541	1	0.22	1	0.2	0	0	0.65	0.195	2.2891	3.25
EZ54	1	1	1	0.85	1	0.23	1	0.22	1	0.2	0	0	0.65	0.195	2.695	3.25
EZ55	0.67	0.67	1	0.85	0.67	0.1541	1	0.22	1	0.2	0	0	0.65	0.195	2.2891	3.25
EZ56	0.67	0.67	1	0.85	1	0.23	1	0.22	1	0.2	0	0	0.65	0.195	2.365	3.25
EZ57	0.67	0.67	1	0.85	0.67	0.1541	1	0.22	1	0.2	0	0	0.65	0.195	2.2891	3.25
EZ58	1	1	1	0.85	1	0.23	1	0.22	1	0.2	0	0	0.65	0.195	2.695	3.25
TOTAL		44.76		47.175		9.8463		12.76		11.6		1.3545		11.13	138.626	188.5
SEZ01	0.67	0.67	1	0.85	0.67	0.1541	1	0.22	1	0.2	0	0	0.65	0.195	2.2891	3.25
SEZ02	0.67	0.67	1	0.85	0.67	0.1541	1	0.22	1	0.2	0	0	0.65	0.195	2.2891	3.25
SEZ03	0.67	0.67	1	0.85	1	0.23	1	0.22	1	0.2	0	0	0.65	0.195	2.365	3.25
SEZ04	0.67	0.67	1	0.85	0.67	0.1541	1	0.22	1	0.2	0	0	0.65	0.195	2.2891	3.25
SEZ05	0.67	0.67	1	0.85	0.67	0.1541	1	0.22	1	0.2	0	0	0.65	0.195	2.2891	3.25
SEZ06	0.67	0.67	1	0.85	0.67	0.1541	1	0.22	1	0.2	0	0	0.65	0.195	2.2891	3.25
SEZ07	1	1	1	0.85	0.67	0.1541	1	0.22	1	0.2	0	0	0.65	0.195	2.6191	3.25
SEZ08	0.67	0.67	1	0.85	0.67	0.1541	1	0.22	1	0.2	0	0	0.65	0.195	2.2891	3.25
SEZ09	0.67	0.67	1	0.85	0.67	0.1541	1	0.22	1	0.2	0	0	0.65	0.195	2.2891	3.25
SEZ10	0.67	0.67	1	0.85	1	0.23	1	0.22	1	0.2	0	0	0.65	0.195	2.365	3.25
SEZ11	0.67	0.67	1	0.85	0.67	0.1541	1	0.22	1	0.2	0	0	0.65	0.195	2.2891	3.25
SEZ12	1	1	1	0.85	0.67	0.1541	1	0.22	1	0.2	0	0	0.65	0.195	2.6191	3.25
SEZ13	1	1	1	0.85	0.67	0.1541	1	0.22	1	0.2	0	0	0.65	0.195	2.6191	3.25
SEZ14	0.67	0.67	1	0.85	1	0.23	1	0.22	1	0.2	0	0	0.65	0.195	2.365	3.25
SEZ15	0.67	0.67	1	0.85	0.67	0.1541	1	0.22	1	0.2	0	0	0.65	0.195	2.2891	3.25
SEZ16	0.67	0.67	1	0.85	0.67	0.1541	1	0.22	1	0.2	0	0	0.65	0.195	2.2891	3.25
SEZ17	0.67	0.67	1	0.85	1	0.23	1	0.22	1	0.2	0	0	0.65	0.195	2.365	3.25
SEZ18	0.67	0.67	1	0.85	0.67	0.1541	1	0.22	1	0.2	0	0	0.65	0.195	2.2891	3.25
SEZ19	0.67	0.67	1	0.85	0.67	0.1541	1	0.22	1	0.2	0	0	0.65	0.195	2.2891	3.25
SEZ20	1	1	1	0.85	0.67	0.1541	1	0.22	1	0.2	0	0	0.65	0.195	2.6191	3.25
SEZ21	0.67	0.67	1	0.85	0.67	0.1541	1	0.22	1	0.2	0	0	0.65	0.195	2.2891	3.25
SEZ22	0.67	0.67	1	0.85	0.67	0.1541	1	0.22	1	0.2	0	0	0.65	0.195	2.2891	3.25
TOTAL		16.06		18.7		3.6938		4.84		4.4		0		4.29	51.9838	71.5
MZ01	0.67	0.67	1	0.85	0.67	0.1541	1	0.22	1	0.2	0	0	0.65	0.195	2.2891	3.25
MZ02	0.67	0.67	1	0.85	0.33	0.0759	1	0.22	1	0.2	0	0	0.65	0.195	2.2109	3.25
MZ03	0.67	0.67	1	0.85	0.67	0.1541	1	0.22	1	0.2	0	0	0.65	0.195	2.2891	3.25
MZ04	0.33	0.33	1	0.85	0.33	0.0759	1	0.22	1	0.2	0	0	0.65	0.195	1.8709	3.25
MZ05	0.67	0.67	1	0.85	0.67	0.1541	1	0.22	1	0.2	0	0	0.65	0.195	2.2891	3.25
MZ06	0.67	0.67	1	0.85	0.67	0.1541	1	0.22	1	0.2	0	0	0.65	0.195	2.2891	3.25
MZ07	0.67	0.67	1	0.85	0.33	0.0759	1	0.22	1	0.2	0	0	0.65	0.195	2.2109	3.25
MZ08	0.33	0.33	1	0.85	0.67	0.1541	1	0.22	1	0.2	0	0	0.65	0.195	1.9491	3.25
MZ09	0.67	0.67	1	0.85	0.67	0.1541	1	0.22	1	0.2	0	0	0.65	0.195	2.2891	3.25
MZ10	0.67	0.67	1	0.85	0.33	0.0759	1	0.22	1	0.2	0	0	0.65	0.195	2.2109	3.25
MZ11	0.67	0.67	1	0.85	0.67	0.1541	1	0.22	1	0.2	0	0	0.65	0.195	2.2891	3.25
MZ12	0.67	0.67	1	0.85	0.33	0.0759	1	0.22	1	0.2	0	0	0.65	0.195	2.2109	3.25
MZ13	0.67	0.67	1	0.85	0.33	0.0759	1	0.22	1	0.2	0	0	0.65	0.195	2.2109	3.25
MZ14	0.33	0.33	1	0.85	0.67	0.1541	1	0.22	1	0.2	0	0	0.65	0.195	1.9491	3.25
MZ15	0.67	0.67	1	0.85	0.67	0.1541	1	0.22	1	0.2	0	0	0.65	0.195	2.2891	3.25
MZ16	0.33	0.33	1	0.85	0.67	0.1541	1	0.22	1	0.2	0	0	0.65	0.195	1.9491	3.25
MZ17	0.67	0.67	1	0.85	0.67	0.1541	1	0.22	1	0.2	0	0	0.65	0.195	2.2891	3.25
MZ18	0.67	0.67	1	0.85	0.67	0.1541	1	0.22	1	0.2	0	0	0.65	0.195	2.2891	3.25
TOTAL		10.7		15.3		2.3046		3.96		3.6		0		3.51	39.3746	58.5
SZ01	0.67	0.67	1	0.85	0.67	0.1541	1	0.22	1	0.2	0	0	0.65	0.195	2.2891	3.25
Sz02	1	1	1	0.85	0.67	0.1541	1	0.22	1	0.2	0	0	0.65	0.195	2.6191	3.25
SZ03	1	1	1	0.85	0.67	0.1541	1	0.22	1	0.2	0	0	0.65	0.195	2.6191	3.25
SZ04	0.67	0.67	1	0.85	0.67	0.1541	1	0.22	1	0.2	0	0	0.65	0.195	2.2891	3.25
SZ05	1	1	1	0.85	0.67	0.1541	1	0.22	1	0.2	0	0	0.65	0.195	2.6191	3.25
SZ06	0.67	0.67	1	0.85	0.67	0.1541	1	0.22	1	0.2	0	0	0.65	0.195	2.2891	3.25
SZ07	1	1	1	0.85	0.67	0.1541	1	0.22	1	0.2	0	0	0.65	0.195	2.6191	3.25
SZ08	0.67	0.67	1	0.85	0.67	0.1541	1	0.22	1	0.2	0	0	0.65	0.195	2.2891	3.25
SZ09	1	1	1	0.85	0.67	0.1541	1	0.22	1	0.2	0	0	0.65	0.195	2.6191	3.25
SZ10	0.67	0.67	1	0.85	0.67	0.1541	1	0.22	1	0.2	0	0	0.65	0.195	2.2891	3.25
SZ11	0.67	0.67	1	0.85	0.67	0.1541	1	0.22	1	0.2	0	0	0.65	0.195	2.2891	3.25
SZ12	0.67	0.67	1	0.85	0.67	0.1541	1	0.22	1	0.2	0	0	0.65	0.195	2.2891	3.25
SZ13	0.67	0.67	0.5	0.425	0.67	0.1541	1	0.22	1	0.2	0	0	0.65	0.195	1.8641	3.25
SZ14	0.67	0.67	1	0.85	0.67	0.1541	1	0.22	1	0.2	0	0	0.65	0.195	2.2891	3.25
SZ15	0.67	0.67	1	0.85	0.67	0.1541	1	0.22	1	0.2	0	0	0.65	0.195	2.2891	3.25
SZ16	0.67	0.67	1	0.85	0.67	0.1541	1	0.22	1	0.2	0	0	0.65	0.195	2.2891	3.25
SZ17	0.67	0.67	1	0.85	0.67	0.1541	1	0.22	1	0.2	0	0	0.65	0.195	2.2891	3.25
SZ18	1	1	1	0.85	0.67	0.1541	1	0.22	1	0.2	0	0	0.65	0.195	2.6191	3.25
SZ19	1	1	1	0.85	0.67	0.1541	1	0.22	1	0.2	0	0	0.65	0.195	2.6191	3.25
SZ20	0.67	0.67	1	0.85	0.67	0.1541	1	0.22	1	0.2	0	0	0.65	0.195	2.2891	3.25
SZ21	0.67	0.67	1	0.85	0.67	0.1541	1	0.22	1	0.2	0	0	0.65	0.195	2.2891	3.25
SZ22	0.67	0.67	1	0.85	0.67	0.1541	1	0.22	1	0.2	0	0	0.65	0.195	2.2891	3.25
SZ23	0.67	0.67	1	0.85	0.67	0.1541	1	0.22	1	0.2	0	0	0.65	0.195	2.2891	3.25
SZ24	0.67	0.67	1	0.85	0.67	0.1541	1	0.22	1	0.2	0	0	0.65	0.195	2.2891	3.25
SZ25	0.67	0.67	1	0.85	0.67	0.1541	1	0.22	1	0.2	0	0	0.65	0.195	2.2891	3.25
SZ26	0.67	0.67	1	0.85	0.67	0.1541	1	0.22	1	0.2	0	0	0.65	0.195	2.2891	3.25
SZ27	0.67	0.67	1	0.85	0.67	0.1541	1	0.22	1	0.2	0	0	0.65	0.195	2.2891	3.25
SZ28	0.67	0.67	1	0.85	0.67	0.1541	1	0.22	1	0.2	0	0	0.65	0.195	2.2891	3.25
SZ29	0.33	0.33	1	0.85	1	0.23	1	0.22	1	0.2	0	0	0.65	0.195	2.025	3.25
SZ30	0.33	0.33	1	0.85	0.67	0.1541	1	0.22	1	0.2	0	0	0.65	0.195	1.9491	3.25
SZ31	0.33	0.33	1	0.85	0.67	0.1541	1	0.22	1	0.2	0	0	0.65	0.195	1.9491	3.25
SZ32	0.33	0.33	1	0.85	0.67	0.1541	1	0.22	1	0.2	0	0	0.65	0.195	1.9491	3.25
SZ33	0.67	0.67	1	0.85	1	0.23	1	0.22	1	0.2	0	0	0.65	0.195	2.365	3.25
SZ34	0.67	0.67	1	0.85	0.67	0.1541	1	0.22	1	0.2	0	0	0.65	0.195	2.2891	3.25
SZ35	0.67	0.67	1	0.85	0.67	0.1541	1	0.22	1	0.2	0	0	0.65	0.195	2.2891	3.25
SZ36	0.67	0.67	0.5	0.425	0.67	0.1541	1	0.22	1	0.2	0	0	0.65	0.195	1.8641	3.25
SZ37	0.67	0.67	1	0.85	0.67	0.1541	1	0.22	1	0.2	0	0	0.65	0.195	2.2891	3.25
SZ38	0.67	0.67	1	0.85	0.67	0.1541	1	0.22	1	0.2	0	0	0.65	0.195	2.2891	3.25
SZ39	0.33	0.33	1	0.85	0.67	0.1541	1	0.22	1	0.2	0	0	0.65	0.195	1.9491	3.25
SZ40	0.67	0.67	1	0.85	1	0.23	1	0.22	1	0.2	0	0	0.65	0.195	2.365	3.25
SZ41	0.67	0.67	1	0.85	0.67	0.1541	1	0.22	1	0.2	0	0	0.65	0.195	2.2891	3.25
SZ42	0.33	0.33	1	0.85	0.67	0.1541	1	0.22	1	0.2	0	0	0.65	0.195	1.9491	3.25
SZ43	0.67	0.67	1	0.85	0.67	0.1541	1	0.22	1	0.2	0	0	0.65	0.195	2.2891	3.25
SZ44	0.33	0.33	1	0.85	0.67	0.1541	1	0.22	1	0.2	0	0	0.65	0.195	1.9491	3.25
SZ45	0.67	0.67	1	0.85	0.67	0.1541	1	0.22	1	0.2	0	0	0.65	0.195	2.2891	3.25
SZ46	0.33	0.33	1	0.85	0.67	0.1541	1	0.22	1	0.2	0	0	0.65	0.195	1.9491	3.25
SZ47	0.67	0.67	0.5	0.425	0.67	0.1541	1	0.22	1	0.2	0	0	0.65	0.195	1.8641	3.25
SZ48	0.33	0.33	0.5	0.425	0.67	0.1541	1	0.22	1	0.2	0	0	0.65	0.195	1.5241	3.25
SZ49	0.67	0.67	1	0.85	0.67	0.1541	1	0.22	1	0.2	0	0	0.65	0.195	2.2891	3.25
SZ50	0.67	0.67	1	0.85	0.67	0.1541	1	0.22	1	0.2	0	0	0.65	0.195	2.2891	3.25
SZ51	0.67	0.67	1	0.85	0.67	0.1541	1	0.22	1	0.2	0	0	0.65	0.195	2.2891	3.25
SZ52	0.67	0.67	1	0.85	0.67	0.1541	1	0.22	1	0.2	0	0	0.65	0.195	2.2891	3.25
SZ53	0.67	0.67	1	0.85	0.67	0.1541	1	0.22	1	0.2	0	0	0.65	0.195	2.2891	3.25
SZ54	0.67	0.67	1	0.85	0.67	0.1541	1	0.22	1	0.2	0	0	0.65	0.195	2.2891	3.25
SZ55	0.67	0.67	0.5	0.425	0.67	0.1541	1	0.22	1	0.2	0	0	0.65	0.195	1.8641	3.25
SZ56	0.67	0.67	1	0.85	0.67	0.1541	1	0.22	1	0.2	0	0	0.65	0.195	2.2891	3.25
SZ57	0.67	0.67	1	0.85	0.67	0.1541	1	0.22	1	0.2	0	0	0.65	0.195	2.2891	3.25
SZ58	0.67	0.67	1	0.85	0.67	0.1541	1	0.22	1	0.2	0	0	0.65	0.195	2.2891	3.25
SZ59	0.67	0.67	1	0.85	0.67	0.1541	1	0.22	1	0.2	0	0	0.65	0.195	2.2891	3.25
TOTAL		38.78		48.025		9.3196		12.98		11.8		0		11.505	132.41	191.75
REGIONAL TOTAL		218.69		259.675		49.5627		68.86		62.6		1.656		60.93	721.974	1017.25

## Sheet: BTB
ID	CFR/Human	CFR/R	PHDAAE	PHDAAE/R	CFR/Animal	CFR/R	OIED+	OIED+/R	ELMPD+	ELMPD+/R	Collaboration	Collaboration/R	Intervention	Intervention	Overall_Score	Max score
WZ01	1	1	1	0.85	1	0.23	1	0.22	1	0.2	0.67	0.3015	0.65	0.195	2.9965	3.25
WZ02	1	1	0.5	0.425	1	0.23	1	0.22	1	0.2	0	0	0.65	0.195	2.27	3.25
WZ03	1	1	1	0.85	1	0.23	1	0.22	1	0.2	0	0	0.65	0.195	2.695	3.25
WZ04	1	1	1	0.85	0.67	0.1541	1	0.22	1	0.2	0	0	0.65	0.195	2.6191	3.25
WZ05	1	1	1	0.85	0.67	0.1541	1	0.22	1	0.2	0	0	0.65	0.195	2.6191	3.25
WZ06	1	1	1	0.85	0.67	0.1541	1	0.22	1	0.2	0	0	0.65	0.195	2.6191	3.25
WZ07	1	1	1	0.85	0.67	0.1541	1	0.22	1	0.2	0	0	0.65	0.195	2.6191	3.25
WZ08	1	1	1	0.85	0.67	0.1541	1	0.22	1	0.2	0	0	0.65	0.195	2.6191	3.25
WZ09	1	1	1	0.85	0.67	0.1541	1	0.22	1	0.2	0	0	0.65	0.195	2.6191	3.25
WZ10	1	1	1	0.85	0.33	0.0759	1	0.22	1	0.2	0	0	0.65	0.195	2.5409	3.25
WZ11	1	1	1	0.85	0.67	0.1541	1	0.22	1	0.2	0	0	0.65	0.195	2.6191	3.25
WZ12	1	1	1	0.85	1	0.23	1	0.22	1	0.2	0	0	0.65	0.195	2.695	3.25
WZ13	1	1	1	0.85	0.67	0.1541	1	0.22	1	0.2	0	0	0.65	0.195	2.6191	3.25
WZ14	1	1	1	0.85	0.67	0.1541	1	0.22	1	0.2	0	0	0.65	0.195	2.6191	3.25
WZ15	1	1	1	0.85	1	0.23	1	0.22	1	0.2	0	0	0.65	0.195	2.695	3.25
WZ16	1	1	1	0.85	0.67	0.1541	1	0.22	1	0.2	0	0	0.65	0.195	2.6191	3.25
WZ17	1	1	1	0.85	0.67	0.1541	1	0.22	1	0.2	0	0	0.65	0.195	2.6191	3.25
WZ18	1	1	1	0.85	1	0.23	1	0.22	1	0.2	0	0	0.65	0.195	2.695	3.25
WZ19	1	1	1	0.85	0.67	0.1541	1	0.22	1	0.2	0	0	0.65	0.195	2.6191	3.25
WZ20	1	1	1	0.85	0.67	0.1541	1	0.22	1	0.2	0	0	0.65	0.195	2.6191	3.25
WZ21	1	1	1	0.85	0.67	0.1541	1	0.22	1	0.2	0	0	0.65	0.195	2.6191	3.25
WZ22	1	1	1	0.85	0.67	0.1541	1	0.22	1	0.2	0	0	0.65	0.195	2.6191	3.25
WZ23	1	1	1	0.85	0.67	0.1541	1	0.22	1	0.2	0	0	0.65	0.195	2.6191	3.25
WZ24	1	1	1	0.85	0.67	0.1541	1	0.22	1	0.2	0	0	0.65	0.195	2.6191	3.25
WZ25	1	1	1	0.85	0.67	0.1541	1	0.22	1	0.2	0	0	0.65	0.195	2.6191	3.25
WZ26	1	1	1	0.85	0.67	0.1541	1	0.22	1	0.2	0	0	0.65	0.195	2.6191	3.25
WZ27	1	1	1	0.85	0.67	0.1541	1	0.22	1	0.2	0	0	0.65	0.195	2.6191	3.25
WZ28	1	1	1	0.85	0.67	0.1541	1	0.22	1	0.2	0	0	0.65	0.195	2.6191	3.25
WZ29	1	1	1	0.85	0.67	0.1541	1	0.22	1	0.2	0	0	0.65	0.195	2.6191	3.25
WZ30	1	1	1	0.85	0.67	0.1541	1	0.22	1	0.2	0	0	0.65	0.195	2.6191	3.25
WZ31	1	1	1	0.85	0.67	0.1541	1	0.22	1	0.2	0	0	0.65	0.195	2.6191	3.25
WZ32	1	1	1	0.85	0.67	0.1541	1	0.22	1	0.2	0	0	0.65	0.195	2.6191	3.25
WZ33	1	1	1	0.85	0.67	0.1541	1	0.22	1	0.2	0	0	0.65	0.195	2.6191	3.25
WZ34	1	1	1	0.85	0.67	0.1541	1	0.22	1	0.2	0	0	0.65	0.195	2.6191	3.25
WZ35	1	1	1	0.85	0.67	0.1541	1	0.22	1	0.2	0	0	0.65	0.195	2.6191	3.25
WZ36	1	1	1	0.85	0.67	0.1541	1	0.22	1	0.2	0	0	0.65	0.195	2.6191	3.25
WZ37	1	1	1	0.85	0.67	0.1541	1	0.22	1	0.2	0	0	0.65	0.195	2.6191	3.25
WZ38	1	1	1	0.85	0.67	0.1541	1	0.22	1	0.2	0	0	0.65	0.195	2.6191	3.25
WZ39	1	1	1	0.85	0.67	0.1541	1	0.22	1	0.2	0	0	0.65	0.195	2.6191	3.25
WZ40	1	1	1	0.85	0.67	0.1541	1	0.22	1	0.2	0	0	0.65	0.195	2.6191	3.25
WZ41	1	1	1	0.85	0.67	0.1541	1	0.22	1	0.2	0	0	0.65	0.195	2.6191	3.25
WZ42	1	1	1	0.85	0.67	0.1541	1	0.22	1	0.2	0	0	0.65	0.195	2.6191	3.25
WZ43	1	1	1	0.85	0.67	0.1541	1	0.22	1	0.2	0	0	0.65	0.195	2.6191	3.25
WZ44	1	1	1	0.85	0.67	0.1541	1	0.22	1	0.2	0	0	0.65	0.195	2.6191	3.25
WZ45	1	1	1	0.85	0.67	0.1541	1	0.22	1	0.2	0	0	0.65	0.195	2.6191	3.25
WZ46	1	1	1	0.85	0.67	0.1541	1	0.22	1	0.2	0	0	0.65	0.195	2.6191	3.25
WZ47	1	1	1	0.85	0.67	0.1541	1	0.22	1	0.2	0	0	0.65	0.195	2.6191	3.25
WZ48	1	1	1	0.85	0.67	0.1541	1	0.22	1	0.2	0	0	0.65	0.195	2.6191	3.25
TOTAL		48	47.5	40.375	33.8	7.774	48	10.56	48	9.6	0.67	0.3015	31.2	9.36	125.971	156
NWZ01	0.67	0.67	1	0.85	0.67	0.1541	1	0.22	1	0.2	0	0	0.65	0.195	2.2891	3.25
NWZ02	0.67	0.67	1	0.85	0.67	0.1541	1	0.22	1	0.2	0	0	0.65	0.195	2.2891	3.25
NWZ03	1	1	1	0.85	0.67	0.1541	1	0.22	1	0.2	0	0	0.65	0.195	2.6191	3.25
NWZ04	1	1	1	0.85	1	0.23	1	0.22	1	0.2	0	0	0.65	0.195	2.695	3.25
NWZ05	1	1	1	0.85	0.67	0.1541	1	0.22	1	0.2	0	0	0.65	0.195	2.6191	3.25
NWZ06	1	1	1	0.85	0.67	0.1541	1	0.22	1	0.2	0	0	0.65	0.195	2.6191	3.25
NWZ07	1	1	1	0.85	0.67	0.1541	1	0.22	1	0.2	0	0	0.65	0.195	2.6191	3.25
NWZ08	1	1	1	0.85	0.67	0.1541	1	0.22	1	0.2	0	0	0.65	0.195	2.6191	3.25
NWZ09	1	1	1	0.85	0.67	0.1541	1	0.22	1	0.2	0	0	0.65	0.195	2.6191	3.25
NWZ10	1	1	1	0.85	0.67	0.1541	1	0.22	1	0.2	0	0	0.65	0.195	2.6191	3.25
NWZ11	1	1	1	0.85	0.67	0.1541	1	0.22	1	0.2	0	0	0.65	0.195	2.6191	3.25
NWZ12	1	1	1	0.85	0.67	0.1541	1	0.22	1	0.2	0	0	0.65	0.195	2.6191	3.25
NWZ13	1	1	1	0.85	0.67	0.1541	1	0.22	1	0.2	0	0	0.65	0.195	2.6191	3.25
NWZ14	0.67	0.67	1	0.85	0.67	0.1541	1	0.22	1	0.2	0	0	0.65	0.195	2.2891	3.25
NWZ15	0.67	0.67	1	0.85	0.67	0.1541	1	0.22	1	0.2	0	0	0.65	0.195	2.2891	3.25
NWZ16	1	1	1	0.85	0.67	0.1541	1	0.22	1	0.2	0	0	0.65	0.195	2.6191	3.25
NWZ17	1	1	1	0.85	0.67	0.1541	1	0.22	1	0.2	0	0	0.65	0.195	2.6191	3.25
NWZ18	1	1	1	0.85	0.67	0.1541	1	0.22	1	0.2	0	0	0.65	0.195	2.6191	3.25
NWZ19	0.67	0.67	1	0.85	0.67	0.1541	1	0.22	1	0.2	0	0	0.65	0.195	2.2891	3.25
NWZ20	1	1	1	0.85	0.67	0.1541	1	0.22	1	0.2	0	0	0.65	0.195	2.6191	3.25
NWZ21	0.67	0.67	1	0.85	0.67	0.1541	1	0.22	1	0.2	0	0	0.65	0.195	2.2891	3.25
NWZ22	0.67	0.67	1	0.85	0.67	0.1541	1	0.22	1	0.2	0	0	0.65	0.195	2.2891	3.25
NWZ23	1	1	1	0.85	0.67	0.1541	1	0.22	1	0.2	0	0	0.65	0.195	2.6191	3.25
NWZ24	0.67	0.67	1	0.85	0.67	0.1541	1	0.22	1	0.2	0	0	0.65	0.195	2.2891	3.25
NWZ25	0.67	0.67	1	0.85	0.67	0.1541	1	0.22	1	0.2	0	0	0.65	0.195	2.2891	3.25
NWZ26	0.67	0.67	1	0.85	0.67	0.1541	1	0.22	1	0.2	0	0	0.65	0.195	2.2891	3.25
NWZ27	0.67	0.67	1	0.85	0.67	0.1541	1	0.22	1	0.2	0	0	0.65	0.195	2.2891	3.25
NWZ28	0.67	0.67	1	0.85	0.67	0.1541	1	0.22	1	0.2	0	0	0.65	0.195	2.2891	3.25
NWZ29	0.67	0.67	1	0.85	0.67	0.1541	1	0.22	1	0.2	0	0	0.65	0.195	2.2891	3.25
NWZ30	0.67	0.67	1	0.85	0.67	0.1541	1	0.22	1	0.2	0	0	0.65	0.195	2.2891	3.25
NWZ31	1	1	1	0.85	0.67	0.1541	1	0.22	1	0.2	0	0	0.65	0.195	2.6191	3.25
NWZ32	1	1	1	0.85	0.67	0.1541	1	0.22	1	0.2	0	0	0.65	0.195	2.6191	3.25
NWZ33	1	1	1	0.85	0.67	0.1541	1	0.22	1	0.2	0	0	0.65	0.195	2.6191	3.25
NWZ34	0.67	0.67	1	0.85	0.67	0.1541	1	0.22	1	0.2	0	0	0.65	0.195	2.2891	3.25
NWZ35	1	1	1	0.85	1	0.23	1	0.22	1	0.2	0	0	0.65	0.195	2.695	3.25
NWZ36	1	1	1	0.85	1	0.23	1	0.22	1	0.2	0	0	0.65	0.195	2.695	3.25
NWZ37	0.67	0.67	1	0.85	0.67	0.1541	1	0.22	1	0.2	0	0	0.65	0.195	2.2891	3.25
NWZ38	0.67	0.67	1	0.85	0.67	0.1541	1	0.22	1	0.2	0	0	0.65	0.195	2.2891	3.25
NWZ39	0.67	0.67	1	0.85	0.67	0.1541	1	0.22	1	0.2	0	0	0.65	0.195	2.2891	3.25
NWZ40	0.67	0.67	1	0.85	0.67	0.1541	1	0.22	1	0.2	0	0	0.65	0.195	2.2891	3.25
NWZ41	1	1	1	0.85	1	0.23	1	0.22	1	0.2	0	0	0.65	0.195	2.695	3.25
NWZ42	0.67	0.67	1	0.85	0.67	0.1541	1	0.22	1	0.2	0	0	0.65	0.195	2.2891	3.25
NWZ43	0.67	0.67	1	0.85	0.67	0.1541	1	0.22	1	0.2	0	0	0.65	0.195	2.2891	3.25
NWZ44	0.67	0.67	1	0.85	0.67	0.1541	1	0.22	1	0.2	0	0	0.65	0.195	2.2891	3.25
NWZ45	0.67	0.67	1	0.85	0.67	0.1541	1	0.22	1	0.2	0	0	0.65	0.195	2.2891	3.25
NWZ46	0.67	0.67	1	0.85	1	0.23	1	0.22	1	0.2	0	0	0.65	0.195	2.365	3.25
NWZ47	1	1	1	0.85	0.67	0.1541	1	0.22	1	0.2	0	0	0.65	0.195	2.6191	3.25
NWZ48	0.67	0.67	1	0.85	0.67	0.1541	1	0.22	1	0.2	0	0	0.65	0.195	2.2891	3.25
NWZ49	0.67	0.67	1	0.85	0.67	0.1541	1	0.22	1	0.2	0	0	0.65	0.195	2.2891	3.25
NWZ50	0.67	0.67	1	0.85	0.67	0.1541	1	0.22	1	0.2	0	0	0.65	0.195	2.2891	3.25
NWZ51	1	1	1	0.85	1	0.23	1	0.22	1	0.2	0	0	0.65	0.195	2.695	3.25
TOTAL		42.09		43.35		8.3145		11.22		10.2		0		9.945	125.12	165.75
CZ01	1	1	1	0.85	0.67	0.1541	1	0.22	1	0.2	0	0	0.65	0.195	2.6191	3.25
CZ02	1	1	1	0.85	0.67	0.1541	1	0.22	1	0.2	0	0	0.65	0.195	2.6191	3.25
CZ03	0.67	0.67	1	0.85	1	0.23	1	0.22	1	0.2	0	0	0.65	0.195	2.365	3.25
CZ04	1	1	1	0.85	0.67	0.1541	1	0.22	1	0.2	0	0	0.65	0.195	2.6191	3.25
CZ05	0.67	0.67	1	0.85	0.67	0.1541	1	0.22	1	0.2	0	0	0.65	0.195	2.2891	3.25
CZ06	1	1	1	0.85	0.67	0.1541	1	0.22	1	0.2	0	0	0.65	0.195	2.6191	3.25
CZ07	1	1	1	0.85	1	0.23	1	0.22	1	0.2	0	0	0.65	0.195	2.695	3.25
CZ08	1	1	1	0.85	0.67	0.1541	1	0.22	1	0.2	0	0	0.65	0.195	2.6191	3.25
CZ09	1	1	0.5	0.425	0.33	0.0759	1	0.22	1	0.2	0	0	0.65	0.195	2.1159	3.25
CZ10	0.67	0.67	1	0.85	0.67	0.1541	1	0.22	1	0.2	0	0	0.65	0.195	2.2891	3.25
CZ11	1	1	1	0.85	0.67	0.1541	1	0.22	1	0.2	0	0	0.65	0.195	2.6191	3.25
CZ12	1	1	1	0.85	0.67	0.1541	1	0.22	1	0.2	0	0	0.65	0.195	2.6191	3.25
CZ13	0.67	0.67	1	0.85	0.67	0.1541	1	0.22	1	0.2	0	0	0.65	0.195	2.2891	3.25
CZ14	0.33	0.33	1	0.85	0.67	0.1541	1	0.22	1	0.2	0	0	0.65	0.195	1.9491	3.25
CZ15	0.67	0.67	0.5	0.425	0.67	0.1541	1	0.22	1	0.2	0.67	0.3015	0.65	0.195	2.1656	3.25
CZ16	0.67	0.67	0.5	0.425	1	0.23	1	0.22	1	0.2	0	0	0.65	0.195	1.94	3.25
CZ17	1	1	1	0.85	0.67	0.1541	1	0.22	1	0.2	0	0	0.65	0.195	2.6191	3.25
CZ18	1	1	1	0.85	0.67	0.1541	1	0.22	1	0.2	0	0	0.65	0.195	2.6191	3.25
CZ19	1	1	1	0.85	0.67	0.1541	1	0.22	1	0.2	0	0	0.65	0.195	2.6191	3.25
CZ20	0.67	0.67	1	0.85	0.67	0.1541	1	0.22	1	0.2	0	0	0.65	0.195	2.2891	3.25
CZ21	1	1	1	0.85	0.67	0.1541	1	0.22	1	0.2	0	0	0.65	0.195	2.6191	3.25
CZ22	1	1	1	0.85	0.67	0.1541	1	0.22	1	0.2	0	0	0.65	0.195	2.6191	3.25
CZ23	0.67	0.67	1	0.85	0.67	0.1541	1	0.22	1	0.2	0	0	0.65	0.195	2.2891	3.25
CZ24	1	1	1	0.85	0.67	0.1541	1	0.22	1	0.2	0	0	0.65	0.195	2.6191	3.25
CZ25	1	1	1	0.85	0.67	0.1541	1	0.22	1	0.2	0	0	0.65	0.195	2.6191	3.25
CZ26	1	1	1	0.85	0.67	0.1541	1	0.22	1	0.2	0	0	0.65	0.195	2.6191	3.25
CZ27	1	1	1	0.85	0.67	0.1541	1	0.22	1	0.2	0	0	0.65	0.195	2.6191	3.25
CZ28	1	1	1	0.85	1	0.23	1	0.22	1	0.2	0	0	0.65	0.195	2.695	3.25
CZ29	0.67	0.67	1	0.85	1	0.23	1	0.22	1	0.2	0	0	0.65	0.195	2.365	3.25
CZ30	0.67	0.67	1	0.85	1	0.23	1	0.22	1	0.2	0	0	0.65	0.195	2.365	3.25
CZ31	0.67	0.67	1	0.85	0.67	0.1541	1	0.22	1	0.2	0	0	0.65	0.195	2.2891	3.25
CZ32	0.67	0.67	1	0.85	1	0.23	1	0.22	1	0.2	0	0	0.65	0.195	2.365	3.25
CZ33	0.67	0.67	1	0.85	0.67	0.1541	1	0.22	1	0.2	0	0	0.65	0.195	2.2891	3.25
CZ34	1	1	1	0.85	0.67	0.1541	1	0.22	1	0.2	0	0	0.65	0.195	2.6191	3.25
CZ35	1	1	1	0.85	1	0.23	1	0.22	1	0.2	0	0	0.65	0.195	2.695	3.25
CZ36	0.67	0.67	1	0.85	0.67	0.1541	1	0.22	1	0.2	0	0	0.65	0.195	2.2891	3.25
CZ37	0.67	0.67	1	0.85	0.67	0.1541	1	0.22	1	0.2	0	0	0.65	0.195	2.2891	3.25
CZ38	1	1	1	0.85	0.67	0.1541	1	0.22	1	0.2	0	0	0.65	0.195	2.6191	3.25
CZ39	0.67	0.67	1	0.85	0.67	0.1541	1	0.22	1	0.2	0	0	0.65	0.195	2.2891	3.25
CZ40	0.67	0.67	1	0.85	1	0.23	1	0.22	1	0.2	0	0	0.65	0.195	2.365	3.25
CZ41	0.67	0.67	1	0.85	1	0.23	1	0.22	1	0.2	0	0	0.65	0.195	2.365	3.25
CZ42	0.67	0.67	1	0.85	0.67	0.1541	1	0.22	1	0.2	0	0	0.65	0.195	2.2891	3.25
CZ43	0.67	0.67	1	0.85	0.67	0.1541	1	0.22	1	0.2	0	0	0.65	0.195	2.2891	3.25
CZ44	0.67	0.67	1	0.85	0.67	0.1541	1	0.22	1	0.2	0	0	0.65	0.195	2.2891	3.25
CZ45	0.67	0.67	1	0.85	1	0.23	1	0.22	1	0.2	0	0	0.65	0.195	2.365	3.25
CZ46	1	1	1	0.85	1	0.23	1	0.22	1	0.2	0	0	0.65	0.195	2.695	3.25
CZ47	1	1	1	0.85	1	0.23	1	0.22	1	0.2	0	0	0.65	0.195	2.695	3.25
CZ48	1	1	1	0.85	0.67	0.1541	1	0.22	1	0.2	0	0	0.65	0.195	2.6191	3.25
CZ49	1	1	1	0.85	1	0.23	1	0.22	1	0.2	0	0	0.65	0.195	2.695	3.25
CZ50	0.67	0.67	1	0.85	0.67	0.1541	1	0.22	1	0.2	0	0	0.65	0.195	2.2891	3.25
CZ51	1	1	1	0.85	0.67	0.1541	1	0.22	1	0.2	0	0	0.65	0.195	2.6191	3.25
CZ52	0.67	0.67	1	0.85	1	0.23	1	0.22	1	0.2	0	0	0.65	0.195	2.365	3.25
CZ53	1	1	1	0.85	0.67	0.1541	1	0.22	1	0.2	0	0	0.65	0.195	2.6191	3.25
CZ54	0.67	0.67	1	0.85	1	0.23	1	0.22	1	0.2	0	0	0.65	0.195	2.365	3.25
CZ55	1	1	1	0.85	0.67	0.1541	1	0.22	1	0.2	0	0	0.65	0.195	2.6191	3.25
CZ56	0.67	0.67	1	0.85	0.67	0.1541	1	0.22	1	0.2	0	0	0.65	0.195	2.2891	3.25
CZ57	0.67	0.67	1	0.85	0.67	0.1541	1	0.22	1	0.2	0	0	0.65	0.195	2.2891	3.25
TOTAL		47.42		47.175		9.9199		12.54		11.4		0.3015		11.115	139.871	185.25
EZ01	1	1	1	0.85	1	0.23	1	0.22	1	0.2	0	0	0.65	0.195	2.695	3.25
EZ02	1	1	1	0.85	1	0.23	1	0.22	1	0.2	0	0	0.65	0.195	2.695	3.25
EZ03	1	1	1	0.85	1	0.23	1	0.22	1	0.2	0	0	0.85	0.255	2.755	3.25
EZ04	1	1	1	0.85	1	0.23	1	0.22	1	0.2	0	0	0.65	0.195	2.695	3.25
EZ05	1	1	1	0.85	1	0.23	1	0.22	1	0.2	0	0	0.65	0.195	2.695	3.25
EZ06	1	1	1	0.85	1	0.23	1	0.22	1	0.2	0	0	0.65	0.195	2.695	3.25
EZ07	1	1	1	0.85	0.67	0.1541	1	0.22	1	0.2	0	0	0.65	0.195	2.6191	3.25
EZ08	1	1	1	0.85	0.67	0.1541	1	0.22	1	0.2	0	0	0.65	0.195	2.6191	3.25
EZ09	1	1	1	0.85	0.67	0.1541	1	0.22	1	0.2	0.67	0.3015	0.65	0.195	2.9206	3.25
EZ10	1	1	1	0.85	1	0.23	1	0.22	1	0.2	0	0	0.65	0.195	2.695	3.25
EZ11	1	1	1	0.85	1	0.23	1	0.22	1	0.2	0	0	0.65	0.195	2.695	3.25
EZ12	1	1	1	0.85	1	0.23	1	0.22	1	0.2	0	0	0.65	0.195	2.695	3.25
EZ13	1	1	1	0.85	0.67	0.1541	1	0.22	1	0.2	0	0	0.65	0.195	2.6191	3.25
EZ14	1	1	1	0.85	0.67	0.1541	1	0.22	1	0.2	0	0	1	0.3	2.7241	3.25
EZ15	1	1	1	0.85	0.67	0.1541	1	0.22	1	0.2	0.67	0.3015	0.65	0.195	2.9206	3.25
EZ16	1	1	1	0.85	0.67	0.1541	1	0.22	1	0.2	0	0	0.65	0.195	2.6191	3.25
EZ17	1	1	0.5	0.425	1	0.23	1	0.22	1	0.2	0	0	0.65	0.195	2.27	3.25
EZ18	1	1	1	0.85	0.67	0.1541	1	0.22	1	0.2	0	0	0.65	0.195	2.6191	3.25
EZ19	0.67	0.67	1	0.85	1	0.23	1	0.22	1	0.2	0	0	0.65	0.195	2.365	3.25
EZ20	1	1	1	0.85	0.67	0.1541	1	0.22	1	0.2	0	0	0.65	0.195	2.6191	3.25
EZ21	1	1	1	0.85	0.67	0.1541	1	0.22	1	0.2	0	0	0.65	0.195	2.6191	3.25
EZ22	1	1	1	0.85	1	0.23	1	0.22	1	0.2	0	0	0.65	0.195	2.695	3.25
EZ23	1	1	1	0.85	0.67	0.1541	1	0.22	1	0.2	0	0	0.65	0.195	2.6191	3.25
EZ24	1	1	1	0.85	0.67	0.1541	1	0.22	1	0.2	0	0	0.65	0.195	2.6191	3.25
EZ25	1	1	1	0.85	1	0.23	1	0.22	1	0.2	0	0	0.65	0.195	2.695	3.25
EZ26	1	1	1	0.85	1	0.23	1	0.22	1	0.2	0	0	0.65	0.195	2.695	3.25
EZ27	0.67	0.67	1	0.85	1	0.23	1	0.22	1	0.2	0.67	0.3015	0.65	0.195	2.6665	3.25
EZ28	1	1	0.5	0.425	0.67	0.1541	1	0.22	1	0.2	0	0	0.65	0.195	2.1941	3.25
EZ29	1	1	1	0.85	1	0.23	1	0.22	1	0.2	0	0	0.65	0.195	2.695	3.25
EZ30	1	1	1	0.85	0.67	0.1541	1	0.22	1	0.2	0	0	0.65	0.195	2.6191	3.25
EZ31	1	1	1	0.85	1	0.23	1	0.22	1	0.2	0	0	0.65	0.195	2.695	3.25
EZ32	1	1	1	0.85	1	0.23	1	0.22	1	0.2	0	0	0.65	0.195	2.695	3.25
EZ33	1	1	1	0.85	1	0.23	1	0.22	1	0.2	0	0	0.65	0.195	2.695	3.25
EZ34	1	1	1	0.85	0.67	0.1541	1	0.22	1	0.2	0	0	0.65	0.195	2.6191	3.25
EZ35	1	1	1	0.85	0.67	0.1541	1	0.22	1	0.2	0	0	0.65	0.195	2.6191	3.25
EZ36	0.67	0.67	1	0.85	1	0.23	1	0.22	1	0.2	0	0	0.65	0.195	2.365	3.25
EZ37	1	1	1	0.85	1	0.23	1	0.22	1	0.2	0	0	0.65	0.195	2.695	3.25
EZ38	1	1	1	0.85	0.67	0.1541	1	0.22	1	0.2	0.67	0.3015	0.65	0.195	2.9206	3.25
EZ39	1	1	1	0.85	1	0.23	1	0.22	1	0.2	0	0	0.65	0.195	2.695	3.25
EZ40	1	1	1	0.85	0.67	0.1541	1	0.22	1	0.2	0	0	0.65	0.195	2.6191	3.25
EZ41	1	1	1	0.85	0.67	0.1541	1	0.22	1	0.2	0	0	0.65	0.195	2.6191	3.25
EZ42	1	1	1	0.85	0.67	0.1541	1	0.22	1	0.2	0	0	0.65	0.195	2.6191	3.25
EZ43	1	1	1	0.85	0.67	0.1541	1	0.22	1	0.2	0	0	0.65	0.195	2.6191	3.25
EZ44	1	1	1	0.85	0.67	0.1541	1	0.22	1	0.2	0	0	0.65	0.195	2.6191	3.25
EZ45	1	1	1	0.85	0.67	0.1541	1	0.22	1	0.2	0	0	0.65	0.195	2.6191	3.25
EZ46	1	1	1	0.85	0.67	0.1541	1	0.22	1	0.2	0	0	0.65	0.195	2.6191	3.25
EZ47	1	1	1	0.85	0.67	0.1541	1	0.22	1	0.2	0	0	0.65	0.195	2.6191	3.25
EZ48	1	1	1	0.85	0.67	0.1541	1	0.22	1	0.2	0	0	0.65	0.195	2.6191	3.25
EZ49	1	1	1	0.85	0.67	0.1541	1	0.22	1	0.2	0	0	0.65	0.195	2.6191	3.25
EZ50	1	1	1	0.85	0.67	0.1541	1	0.22	1	0.2	0	0	0.65	0.195	2.6191	3.25
EZ51	1	1	1	0.85	1	0.23	1	0.22	1	0.2	0	0	0.65	0.195	2.695	3.25
EZ52	1	1	1	0.85	0.67	0.1541	1	0.22	1	0.2	0	0	0.65	0.195	2.6191	3.25
EZ53	0.67	0.67	1	0.85	0.67	0.1541	1	0.22	1	0.2	0	0	0.65	0.195	2.2891	3.25
EZ54	1	1	1	0.85	0.67	0.1541	1	0.22	1	0.2	0	0	0.65	0.195	2.6191	3.25
EZ55	0.67	0.67	1	0.85	1	0.23	1	0.22	1	0.2	0	0	0.65	0.195	2.365	3.25
EZ56	1	1	1	0.85	0.67	0.1541	1	0.22	1	0.2	0	0	0.65	0.195	2.6191	3.25
EZ57	1	1	1	0.85	0.67	0.1541	1	0.22	1	0.2	0	0	0.65	0.195	2.6191	3.25
EZ58	0.67	0.67	1	0.85	0.67	0.1541	1	0.22	1	0.2	0	0	0.65	0.195	2.2891	3.25
TOTAL		56.02		48.45		10.7594		12.76		11.6		1.206		11.475	152.27	188.5
SEZ01	1	1	1	0.85	1	0.23	1	0.22	1	0.2	0	0	0.65	0.195	2.695	3.25
SEZ02	1	1	0.5	0.425	1	0.23	1	0.22	1	0.2	0	0	0.65	0.195	2.27	3.25
SEZ03	0.67	0.67	1	0.85	0.67	0.1541	1	0.22	1	0.2	0	0	0.65	0.195	2.2891	3.25
SEZ04	0.67	0.67	1	0.85	0.67	0.1541	1	0.22	1	0.2	0	0	0.65	0.195	2.2891	3.25
SEZ05	1	1	0.5	0.425	0.67	0.1541	1	0.22	1	0.2	0	0	0.65	0.195	2.1941	3.25
SEZ06	0.67	0.67	1	0.85	0.67	0.1541	1	0.22	1	0.2	0	0	0.65	0.195	2.2891	3.25
SEZ07	0.67	0.67	1	0.85	0.67	0.1541	1	0.22	1	0.2	0	0	0.65	0.195	2.2891	3.25
SEZ08	0.67	0.67	0.5	0.425	1	0.23	1	0.22	1	0.2	0	0	0.65	0.195	1.94	3.25
SEZ09	0.67	0.67	1	0.85	1	0.23	1	0.22	1	0.2	0	0	0.65	0.195	2.365	3.25
SEZ10	1	1	1	0.85	0.67	0.1541	1	0.22	1	0.2	0	0	0.65	0.195	2.6191	3.25
SEZ11	0.67	0.67	1	0.85	0.67	0.1541	1	0.22	1	0.2	0	0	0.65	0.195	2.2891	3.25
SEZ12	0.67	0.67	1	0.85	1	0.23	1	0.22	1	0.2	0	0	0.65	0.195	2.365	3.25
SEZ13	0.67	0.67	0.5	0.425	1	0.23	1	0.22	1	0.2	0	0	0.65	0.195	1.94	3.25
SEZ14	1	1	1	0.85	0.67	0.1541	1	0.22	1	0.2	0	0	0.65	0.195	2.6191	3.25
SEZ15	0.67	0.67	1	0.85	0.67	0.1541	1	0.22	1	0.2	0	0	0.65	0.195	2.2891	3.25
SEZ16	0.67	0.67	0.5	0.425	0.67	0.1541	1	0.22	1	0.2	0	0	0.65	0.195	1.8641	3.25
SEZ17	0.67	0.67	1	0.85	0.67	0.1541	1	0.22	1	0.2	0	0	0.65	0.195	2.2891	3.25
SEZ18	0.67	0.67	1	0.85	1	0.23	1	0.22	1	0.2	0	0	0.65	0.195	2.365	3.25
SEZ19	1	1	1	0.85	1	0.23	1	0.22	1	0.2	0	0	0.65	0.195	2.695	3.25
SEZ20	0.67	0.67	1	0.85	1	0.23	1	0.22	1	0.2	0	0	0.65	0.195	2.365	3.25
SEZ21	0.67	0.67	1	0.85	0.67	0.1541	1	0.22	1	0.2	0	0	0.65	0.195	2.2891	3.25
SEZ22	0.67	0.67	1	0.85	0.67	0.1541	1	0.22	1	0.2	0	0	0.65	0.195	2.2891	3.25
TOTAL		16.72		16.575		4.0733		4.84		4.4		0		4.29	50.8983	71.5
MZ01	1	1	1	0.85	0.67	0.1541	1	0.22	1	0.2	0	0	0.65	0.195	2.6191	3.25
MZ02	1	1	1	0.85	0.67	0.1541	1	0.22	1	0.2	0	0	0.65	0.195	2.6191	3.25
MZ03	0.67	0.67	1	0.85	0.67	0.1541	1	0.22	1	0.2	0	0	0.65	0.195	2.2891	3.25
MZ04	0.67	0.67	1	0.85	0.67	0.1541	1	0.22	1	0.2	0	0	0.65	0.195	2.2891	3.25
MZ05	0.67	0.67	1	0.85	0.67	0.1541	1	0.22	1	0.2	0	0	0.65	0.195	2.2891	3.25
MZ06	1	1	1	0.85	0.67	0.1541	1	0.22	1	0.2	0	0	0.65	0.195	2.6191	3.25
MZ07	0.67	0.67	1	0.85	0.67	0.1541	1	0.22	1	0.2	0	0	0.65	0.195	2.2891	3.25
MZ08	0.67	0.67	1	0.85	0.67	0.1541	1	0.22	1	0.2	0	0	0.65	0.195	2.2891	3.25
MZ09	0.67	0.67	1	0.85	0.67	0.1541	1	0.22	1	0.2	0	0	0.65	0.195	2.2891	3.25
MZ10	1	1	1	0.85	0.67	0.1541	1	0.22	1	0.2	0	0	0.65	0.195	2.6191	3.25
MZ11	1	1	1	0.85	0.67	0.1541	1	0.22	1	0.2	0	0	0.65	0.195	2.6191	3.25
MZ12	0.67	0.67	1	0.85	0.67	0.1541	1	0.22	1	0.2	0	0	0.65	0.195	2.2891	3.25
MZ13	0.67	0.67	1	0.85	0.67	0.1541	1	0.22	1	0.2	0	0	0.65	0.195	2.2891	3.25
MZ14	0.67	0.67	1	0.85	0.67	0.1541	1	0.22	1	0.2	0	0	0.65	0.195	2.2891	3.25
MZ15	1	1	1	0.85	0.67	0.1541	1	0.22	1	0.2	0	0	0.65	0.195	2.6191	3.25
MZ16	0.67	0.67	1	0.85	0.67	0.1541	1	0.22	1	0.2	0	0	0.65	0.195	2.2891	3.25
MZ17	0.67	0.67	1	0.85	0.67	0.1541	1	0.22	1	0.2	0	0	0.65	0.195	2.2891	3.25
MZ18	0.67	0.67	1	0.85	0.67	0.1541	1	0.22	1	0.2	0	0	0.65	0.195	2.2891	3.25
TOTAL		14.04		15.3		2.7738		3.96		3.6		0		3.51	43.1838	58.5
SZ01	1	1	1	0.85	0.67	0.1541	1	0.22	1	0.2	0	0	0.65	0.195	2.6191	3.25
Sz02	1	1	1	0.85	0.67	0.1541	1	0.22	1	0.2	0	0	0.65	0.195	2.6191	3.25
SZ03	1	1	1	0.85	0.67	0.1541	1	0.22	1	0.2	0	0	0.65	0.195	2.6191	3.25
SZ04	1	1	1	0.85	0.67	0.1541	1	0.22	1	0.2	0	0	0.65	0.195	2.6191	3.25
SZ05	1	1	0.5	0.425	0.33	0.0759	1	0.22	1	0.2	0	0	0.65	0.195	2.1159	3.25
SZ06	1	1	1	0.85	0.67	0.1541	1	0.22	1	0.2	0	0	0.65	0.195	2.6191	3.25
SZ07	1	1	1	0.85	0.67	0.1541	1	0.22	1	0.2	0	0	0.65	0.195	2.6191	3.25
SZ08	1	1	1	0.85	0.67	0.1541	1	0.22	1	0.2	0	0	0.65	0.195	2.6191	3.25
SZ09	0.67	0.67	1	0.85	0.67	0.1541	1	0.22	1	0.2	0	0	0.65	0.195	2.2891	3.25
SZ10	1	1	1	0.85	0.67	0.1541	1	0.22	1	0.2	0	0	0.65	0.195	2.6191	3.25
SZ11	1	1	1	0.85	0.67	0.1541	1	0.22	1	0.2	0	0	0.65	0.195	2.6191	3.25
SZ12	1	1	1	0.85	0.67	0.1541	1	0.22	1	0.2	0	0	0.65	0.195	2.6191	3.25
SZ13	1	1	1	0.85	0.67	0.1541	1	0.22	1	0.2	0	0	0.65	0.195	2.6191	3.25
SZ14	1	1	1	0.85	0.67	0.1541	1	0.22	1	0.2	0	0	0.65	0.195	2.6191	3.25
SZ15	0.67	0.67	1	0.85	0.67	0.1541	1	0.22	1	0.2	0	0	0.65	0.195	2.2891	3.25
SZ16	0.67	0.67	1	0.85	0.67	0.1541	1	0.22	1	0.2	0	0	0.65	0.195	2.2891	3.25
SZ17	1	1	1	0.85	0.67	0.1541	1	0.22	1	0.2	0	0	0.65	0.195	2.6191	3.25
SZ18	1	1	1	0.85	0.67	0.1541	1	0.22	1	0.2	0	0	0.65	0.195	2.6191	3.25
SZ19	1	1	1	0.85	0.67	0.1541	1	0.22	1	0.2	0	0	0.65	0.195	2.6191	3.25
SZ20	1	1	1	0.85	0.67	0.1541	1	0.22	1	0.2	0	0	0.65	0.195	2.6191	3.25
SZ21	1	1	1	0.85	0.67	0.1541	1	0.22	1	0.2	0	0	0.65	0.195	2.6191	3.25
SZ22	1	1	1	0.85	0.67	0.1541	1	0.22	1	0.2	0	0	0.65	0.195	2.6191	3.25
SZ23	0.67	0.67	1	0.85	0.67	0.1541	1	0.22	1	0.2	0	0	0.65	0.195	2.2891	3.25
SZ24	0.67	0.67	1	0.85	0.67	0.1541	1	0.22	1	0.2	0	0	0.65	0.195	2.2891	3.25
SZ25	1	1	1	0.85	0.67	0.1541	1	0.22	1	0.2	0	0	0.65	0.195	2.6191	3.25
SZ26	0.67	0.67	1	0.85	0.67	0.1541	1	0.22	1	0.2	0	0	0.65	0.195	2.2891	3.25
SZ27	1	1	1	0.85	0.67	0.1541	1	0.22	1	0.2	0	0	0.65	0.195	2.6191	3.25
SZ28	0.67	0.67	1	0.85	0.67	0.1541	1	0.22	1	0.2	0	0	0.65	0.195	2.2891	3.25
SZ29	0.67	0.67	1	0.85	0.67	0.1541	1	0.22	1	0.2	0	0	0.65	0.195	2.2891	3.25
SZ30	0.67	0.67	1	0.85	0.67	0.1541	1	0.22	1	0.2	0	0	0.65	0.195	2.2891	3.25
SZ31	0.67	0.67	1	0.85	0.67	0.1541	1	0.22	1	0.2	0	0	0.65	0.195	2.2891	3.25
SZ32	1	1	1	0.85	1	0.23	1	0.22	1	0.2	0	0	0.65	0.195	2.695	3.25
SZ33	0.67	0.67	1	0.85	0.67	0.1541	1	0.22	1	0.2	0	0	0.65	0.195	2.2891	3.25
SZ34	0.67	0.67	1	0.85	0.67	0.1541	1	0.22	1	0.2	0	0	0.65	0.195	2.2891	3.25
SZ35	0.67	0.67	1	0.85	0.67	0.1541	1	0.22	1	0.2	0	0	0.65	0.195	2.2891	3.25
SZ36	1	1	1	0.85	0.67	0.1541	1	0.22	1	0.2	0	0	0.65	0.195	2.6191	3.25
SZ37	1	1	1	0.85	0.67	0.1541	1	0.22	1	0.2	0	0	0.65	0.195	2.6191	3.25
SZ38	1	1	1	0.85	0.67	0.1541	1	0.22	1	0.2	0	0	0.65	0.195	2.6191	3.25
SZ39	1	1	1	0.85	0.67	0.1541	1	0.22	1	0.2	0	0	0.65	0.195	2.6191	3.25
SZ40	1	1	1	0.85	0.67	0.1541	1	0.22	1	0.2	0	0	0.65	0.195	2.6191	3.25
SZ41	1	1	1	0.85	0.67	0.1541	1	0.22	1	0.2	0	0	0.65	0.195	2.6191	3.25
SZ42	1	1	1	0.85	0.67	0.1541	1	0.22	1	0.2	0	0	0.65	0.195	2.6191	3.25
SZ43	1	1	1	0.85	1	0.23	1	0.22	1	0.2	0	0	0.65	0.195	2.695	3.25
SZ44	1	1	1	0.85	1	0.23	1	0.22	1	0.2	0	0	0.65	0.195	2.695	3.25
SZ45	1	1	1	0.85	1	0.23	1	0.22	1	0.2	0	0	0.65	0.195	2.695	3.25
SZ46	0.67	0.67	1	0.85	0.67	0.1541	1	0.22	1	0.2	0	0	0.65	0.195	2.2891	3.25
SZ47	1	1	1	0.85	0.67	0.1541	1	0.22	1	0.2	0	0	0.65	0.195	2.6191	3.25
SZ48	1	1	1	0.85	0.67	0.1541	1	0.22	1	0.2	0	0	0.65	0.195	2.6191	3.25
SZ49	1	1	1	0.85	0.67	0.1541	1	0.22	1	0.2	0	0	0.65	0.195	2.6191	3.25
SZ50	1	1	1	0.85	0.67	0.1541	1	0.22	1	0.2	0	0	0.65	0.195	2.6191	3.25
SZ51	1	1	1	0.85	1	0.23	1	0.22	1	0.2	0	0	0.65	0.195	2.695	3.25
SZ52	0.67	0.67	1	0.85	0.67	0.1541	1	0.22	1	0.2	0	0	0.65	0.195	2.2891	3.25
SZ53	0.67	0.67	1	0.85	0.67	0.1541	1	0.22	1	0.2	0	0	0.65	0.195	2.2891	3.25
SZ54	1	1	1	0.85	0.67	0.1541	1	0.22	1	0.2	0	0	0.65	0.195	2.6191	3.25
SZ55	1	1	1	0.85	1	0.23	1	0.22	1	0.2	0	0	0.65	0.195	2.695	3.25
SZ56	1	1	1	0.85	0.67	0.1541	1	0.22	1	0.2	0	0	0.65	0.195	2.6191	3.25
SZ57	1	1	1	0.85	0.67	0.1541	1	0.22	1	0.2	0	0	0.65	0.195	2.6191	3.25
SZ58	0.67	0.67	1	0.85	0.67	0.1541	1	0.22	1	0.2	0	0	0.65	0.195	2.2891	3.25
SZ59	0.67	0.67	1	0.85	0.67	0.1541	1	0.22	1	0.2	0	0	0.65	0.195	2.2891	3.25
TOTAL		53.06		49.725		9.4691		12.98		11.8		0		11.505	148.539	191.75
REGIONAL TOTAL		277.35		260.95		53.084		68.86		62.6		1.809		61.2	785.853	1017.25

## Sheet: Taeniasis
ID	CFR/Human	CFR/R	PHDAAE	PHDAAE/R	CFR/Animal	CFR/R	OIED+	OIED+/R	ELMPD+	ELMPD+/R	Collaboration	Collaboration/R	Intervention	Intervention	Overall_Score	Max score
WZ01	0.67	0.67	1	0.85	0.67	0.1541	0	0	0	0	0	0	0	0	1.6741	3.25
WZ02	0.67	0.67	0.5	0.425	0.67	0.1541	0	0	0	0	0	0	0.65	0.195	1.4441	3.25
WZ03	0.33	0.33	1	0.85	0.67	0.1541	0	0	0	0	0	0	0.65	0.195	1.5291	3.25
WZ04	0.67	0.67	0.5	0.425	0.67	0.1541	0	0	0	0	0	0	0.65	0.195	1.4441	3.25
WZ05	0.67	0.67	1	0.85	0.67	0.1541	0	0	0	0	0	0	0.65	0.195	1.8691	3.25
WZ06	0.67	0.67	1	0.85	0.67	0.1541	0	0	0	0	0	0	0.65	0.195	1.8691	3.25
WZ07	0.67	0.67	0.5	0.425	0.67	0.1541	0	0	0	0	0	0	0.65	0.195	1.4441	3.25
WZ08	0.67	0.67	0.5	0.425	0.67	0.1541	0	0	0	0	0	0	0.65	0.195	1.4441	3.25
WZ09	0.67	0.67	1	0.85	0.33	0.0759	0	0	0	0	0	0	0.65	0.195	1.7909	3.25
WZ10	0.67	0.67	0.5	0.425	0.67	0.1541	0	0	0	0	0	0	0.65	0.195	1.4441	3.25
WZ11	0.67	0.67	1	0.85	0.33	0.0759	0	0	0	0	0	0	0.65	0.195	1.7909	3.25
WZ12	0.67	0.67	0.5	0.425	0.67	0.1541	0	0	0	0	0	0	0.65	0.195	1.4441	3.25
WZ13	0.67	0.67	1	0.85	0.67	0.1541	0	0	0	0	0	0	0.65	0.195	1.8691	3.25
WZ14	0.67	0.67	0.5	0.425	0.67	0.1541	0	0	0	0	0	0	0.65	0.195	1.4441	3.25
WZ15	0.67	0.67	1	0.85	0.67	0.1541	0	0	0	0	0	0	0.65	0.195	1.8691	3.25
WZ16	0.67	0.67	1	0.85	0.67	0.1541	0	0	0	0	0	0	0.65	0.195	1.8691	3.25
WZ17	0.67	0.67	0.5	0.425	0.67	0.1541	0	0	0	0	0	0	0.65	0.195	1.4441	3.25
WZ18	0.67	0.67	1	0.85	0.67	0.1541	0	0	0	0	0	0	0.65	0.195	1.8691	3.25
WZ19	0.67	0.67	1	0.85	0.67	0.1541	0	0	0	0	0	0	0.65	0.195	1.8691	3.25
WZ20	0.67	0.67	1	0.85	0.67	0.1541	0	0	0	0	0	0	0.65	0.195	1.8691	3.25
WZ21	0.67	0.67	0.5	0.425	0.67	0.1541	0	0	0	0	0	0	0.65	0.195	1.4441	3.25
WZ22	0.67	0.67	1	0.85	0.67	0.1541	0	0	0	0	0	0	0.65	0.195	1.8691	3.25
WZ23	0.67	0.67	0.5	0.425	0.67	0.1541	0	0	0	0	0	0	0.65	0.195	1.4441	3.25
WZ24	0.67	0.67	1	0.85	0.67	0.1541	0	0	0	0	0	0	0.65	0.195	1.8691	3.25
WZ25	0.67	0.67	1	0.85	0.67	0.1541	0	0	0	0	0	0	0.65	0.195	1.8691	3.25
WZ26	0.67	0.67	1	0.85	0.67	0.1541	0	0	0	0	0	0	0.65	0.195	1.8691	3.25
WZ27	0.67	0.67	0.5	0.425	0.67	0.1541	0	0	0	0	0	0	0.65	0.195	1.4441	3.25
WZ28	0.67	0.67	0.5	0.425	0.67	0.1541	0	0	0	0	0	0	0.65	0.195	1.4441	3.25
WZ29	0.67	0.67	1	0.85	0.67	0.1541	0	0	0	0	0	0	0.65	0.195	1.8691	3.25
WZ30	0.67	0.67	1	0.85	0.67	0.1541	0	0	0	0	0	0	0.65	0.195	1.8691	3.25
WZ31	0.67	0.67	0.5	0.425	0.67	0.1541	0	0	0	0	0	0	0.65	0.195	1.4441	3.25
WZ32	0.67	0.67	1	0.85	0.67	0.1541	0	0	0	0	0	0	0.65	0.195	1.8691	3.25
WZ33	0.67	0.67	1	0.85	0.67	0.1541	0	0	0	0	0	0	0.65	0.195	1.8691	3.25
WZ34	0.67	0.67	0.5	0.425	0.67	0.1541	0	0	0	0	0	0	0.65	0.195	1.4441	3.25
WZ35	0.67	0.67	1	0.85	0.67	0.1541	0	0	0	0	0	0	0.65	0.195	1.8691	3.25
WZ36	0.67	0.67	1	0.85	0.67	0.1541	0	0	0	0	0	0	0.65	0.195	1.8691	3.25
WZ37	0.67	0.67	1	0.85	0.67	0.1541	0	0	0	0	0	0	0.65	0.195	1.8691	3.25
WZ38	0.67	0.67	1	0.85	0.67	0.1541	0	0	0	0	0	0	0.65	0.195	1.8691	3.25
WZ39	0.67	0.67	1	0.85	0.67	0.1541	0	0	0	0	0	0	0.65	0.195	1.8691	3.25
WZ40	0.67	0.67	1	0.85	0.67	0.1541	0	0	0	0	0	0	0.65	0.195	1.8691	3.25
WZ41	0.67	0.67	0.5	0.425	0.67	0.1541	0	0	0	0	0	0	0.65	0.195	1.4441	3.25
WZ42	0.67	0.67	1	0.85	0.67	0.1541	0	0	0	0	0	0	0.65	0.195	1.8691	3.25
WZ43	0.67	0.67	0.5	0.425	0.67	0.1541	0	0	0	0	0	0	0.65	0.195	1.4441	3.25
WZ44	0.67	0.67	1	0.85	0.67	0.1541	0	0	0	0	0	0	0.65	0.195	1.8691	3.25
WZ45	0.67	0.67	1	0.85	0.67	0.1541	0	0	0	0	0	0	0.65	0.195	1.8691	3.25
WZ46	0.67	0.67	1	0.85	0.67	0.1541	0	0	0	0	0	0	0.65	0.195	1.8691	3.25
WZ47	0.67	0.67	1	0.85	0.67	0.1541	0	0	0	0	0	0	0.65	0.195	1.8691	3.25
WZ48	0.67	0.67	1	0.85	0.67	0.1541	0	0	0	0	0	0	0.65	0.195	1.8691	3.25
TOTAL		31.82	40	34	31.48	7.2404	0	0	0	0	0	0	30.55	9.165	82.2254	156
NWZ01	0.67	0.67	1	0.85	0.67	0.1541	0	0	0	0	0	0	0.65	0.195	1.8691	3.25
NWZ02	0.67	0.67	1	0.85	0.67	0.1541	0	0	0	0	0	0	0.65	0.195	1.8691	3.25
NWZ03	0.67	0.67	1	0.85	0.67	0.1541	0	0	0	0	0	0	0.65	0.195	1.8691	3.25
NWZ04	0.67	0.67	1	0.85	0.67	0.1541	0	0	0	0	0	0	0.65	0.195	1.8691	3.25
NWZ05	0.67	0.67	1	0.85	0.67	0.1541	0	0	0	0	0	0	0.65	0.195	1.8691	3.25
NWZ06	0.67	0.67	1	0.85	0.67	0.1541	0	0	0	0	0	0	0.65	0.195	1.8691	3.25
NWZ07	0.67	0.67	1	0.85	0.67	0.1541	0	0	0	0	0	0	0.65	0.195	1.8691	3.25
NWZ08	0.67	0.67	1	0.85	0.67	0.1541	0	0	0	0	0	0	0.65	0.195	1.8691	3.25
NWZ09	0.67	0.67	1	0.85	0.67	0.1541	0	0	0	0	0	0	0.65	0.195	1.8691	3.25
NWZ10	0.67	0.67	1	0.85	0.67	0.1541	0	0	0	0	0	0	0.65	0.195	1.8691	3.25
NWZ11	0.67	0.67	1	0.85	0.67	0.1541	0	0	0	0	0	0	0.65	0.195	1.8691	3.25
NWZ12	0.67	0.67	1	0.85	0.67	0.1541	0	0	0	0	0	0	0.65	0.195	1.8691	3.25
NWZ13	0.67	0.67	1	0.85	0.67	0.1541	0	0	0	0	0	0	0.65	0.195	1.8691	3.25
NWZ14	0.67	0.67	1	0.85	0.67	0.1541	0	0	0	0	0	0	0.65	0.195	1.8691	3.25
NWZ15	0.67	0.67	1	0.85	0.67	0.1541	0	0	0	0	0	0	0.65	0.195	1.8691	3.25
NWZ16	0.67	0.67	1	0.85	0.67	0.1541	0	0	0	0	0	0	0.65	0.195	1.8691	3.25
NWZ17	0.67	0.67	1	0.85	0.67	0.1541	0	0	0	0	0	0	0.65	0.195	1.8691	3.25
NWZ18	0.67	0.67	1	0.85	0.67	0.1541	0	0	0	0	0	0	0.65	0.195	1.8691	3.25
NWZ19	0.67	0.67	1	0.85	0.67	0.1541	0	0	0	0	0	0	0.65	0.195	1.8691	3.25
NWZ20	0.67	0.67	1	0.85	0.67	0.1541	0	0	0	0	0	0	0.65	0.195	1.8691	3.25
NWZ21	0.67	0.67	1	0.85	0.67	0.1541	0	0	0	0	0	0	0.65	0.195	1.8691	3.25
NWZ22	0.67	0.67	1	0.85	0.67	0.1541	0	0	0	0	0	0	0.65	0.195	1.8691	3.25
NWZ23	0.67	0.67	1	0.85	0.67	0.1541	0	0	0	0	0	0	0.65	0.195	1.8691	3.25
NWZ24	0.67	0.67	1	0.85	0.67	0.1541	0	0	0	0	0	0	0.65	0.195	1.8691	3.25
NWZ25	0.67	0.67	1	0.85	0.67	0.1541	0	0	0	0	0	0	0.65	0.195	1.8691	3.25
NWZ26	0.67	0.67	1	0.85	0.67	0.1541	0	0	0	0	0	0	0.65	0.195	1.8691	3.25
NWZ27	0.67	0.67	1	0.85	0.67	0.1541	0	0	0	0	0	0	0.65	0.195	1.8691	3.25
NWZ28	0.67	0.67	1	0.85	0.67	0.1541	0	0	0	0	0	0	0.65	0.195	1.8691	3.25
NWZ29	0.67	0.67	1	0.85	0.67	0.1541	0	0	0	0	0	0	0.65	0.195	1.8691	3.25
NWZ30	0.67	0.67	1	0.85	1	0.23	0	0	0	0	0	0	0.65	0.195	1.945	3.25
NWZ31	1	1	1	0.85	0.67	0.1541	0	0	0	0	0	0	0.65	0.195	2.1991	3.25
NWZ32	0.33	0.33	1	0.85	0.33	0.0759	0	0	0	0	0	0	0.65	0.195	1.4509	3.25
NWZ33	0.67	0.67	1	0.85	0.67	0.1541	0	0	0	0	0	0	0.65	0.195	1.8691	3.25
NWZ34	0.67	0.67	1	0.85	0.67	0.1541	0	0	0	0	0	0	0.65	0.195	1.8691	3.25
NWZ35	0.33	0.33	1	0.85	0.67	0.1541	0	0	0	0	0	0	0.65	0.195	1.5291	3.25
NWZ36	0.67	0.67	1	0.85	0.67	0.1541	0	0	0	0	0	0	0.65	0.195	1.8691	3.25
NWZ37	0.67	0.67	1	0.85	0.67	0.1541	0	0	0	0	0	0	0.65	0.195	1.8691	3.25
NWZ38	0.67	0.67	1	0.85	0.67	0.1541	0	0	0	0	0	0	0.65	0.195	1.8691	3.25
NWZ39	0.67	0.67	1	0.85	0.67	0.1541	0	0	0	0	0	0	0.65	0.195	1.8691	3.25
NWZ40	0.67	0.67	1	0.85	0.67	0.1541	0	0	0	0	0	0	0.65	0.195	1.8691	3.25
NWZ41	0.67	0.67	1	0.85	0.67	0.1541	0	0	0	0	0	0	0.65	0.195	1.8691	3.25
NWZ42	0.67	0.67	1	0.85	0.67	0.1541	0	0	0	0	0	0	0.65	0.195	1.8691	3.25
NWZ43	0.67	0.67	1	0.85	0.67	0.1541	0	0	0	0	0	0	0.65	0.195	1.8691	3.25
NWZ44	0.33	0.33	1	0.85	0.33	0.0759	0	0	0	0	0	0	0.65	0.195	1.4509	3.25
NWZ45	0.33	0.33	1	0.85	0.33	0.0759	0	0	0	0	0	0	0.65	0.195	1.4509	3.25
NWZ46	0.67	0.67	1	0.85	0.67	0.1541	0	0	0	0	0	0	0.65	0.195	1.8691	3.25
NWZ47	0.67	0.67	1	0.85	0.67	0.1541	0	0	0	0	0	0	0.65	0.195	1.8691	3.25
NWZ48	0.33	0.33	0.5	0.425	0.33	0.0759	0	0	0	0	0	0	0.65	0.195	1.0259	3.25
NWZ49	0.67	0.67	0.5	0.425	0.67	0.1541	0	0	0	0	0	0	0.65	0.195	1.4441	3.25
NWZ50	0.67	0.67	1	0.85	0.33	0.0759	0	0	0	0	0	0	0.65	0.195	1.7909	3.25
NWZ51	0.67	0.67	1	0.85	0.67	0.1541	0	0	0	0	0	0	0.65	0.195	1.8691	3.25
TOTAL		32.8		42.5		7.544		0		0		0		9.945	92.789	165.75
CZ01	0.67	0.67	1	0.85	0.67	0.1541	0	0	0	0	0	0	0.65	0.195	1.8691	3.25
CZ02	0.67	0.67	1	0.85	0.67	0.1541	0	0	0	0	0	0	0.65	0.195	1.8691	3.25
CZ03	0.67	0.67	1	0.85	0.67	0.1541	0	0	0	0	0	0	0.65	0.195	1.8691	3.25
CZ04	0.67	0.67	1	0.85	0.67	0.1541	0	0	0	0	0	0	0.65	0.195	1.8691	3.25
CZ05	0.67	0.67	1	0.85	0.67	0.1541	0	0	0	0	0	0	0.65	0.195	1.8691	3.25
CZ06	0.67	0.67	1	0.85	0.67	0.1541	0	0	0	0	0	0	0.65	0.195	1.8691	3.25
CZ07	0.67	0.67	1	0.85	0.67	0.1541	0	0	0	0	0	0	0.65	0.195	1.8691	3.25
CZ08	1	1	1	0.85	0.67	0.1541	0	0	0	0	0	0	0.65	0.195	2.1991	3.25
CZ09	0.67	0.67	0.5	0.425	0.33	0.0759	0	0	0	0	0	0	0.65	0.195	1.3659	3.25
CZ10	0.67	0.67	1	0.85	0.67	0.1541	0	0	0	0	0	0	0.65	0.195	1.8691	3.25
CZ11	1	1	1	0.85	0.67	0.1541	0	0	0	0	0	0	0.65	0.195	2.1991	3.25
CZ12	1	1	1	0.85	0.67	0.1541	0	0	0	0	0	0	0.65	0.195	2.1991	3.25
CZ13	0.67	0.67	0.5	0.425	0.67	0.1541	0	0	0	0	0	0	0.65	0.195	1.4441	3.25
CZ14	1	1	1	0.85	0.67	0.1541	0	0	0	0	0	0	0.65	0.195	2.1991	3.25
CZ15	0.67	0.67	0.5	0.425	0.67	0.1541	0	0	0	0	0.67	0.3015	0.65	0.195	1.7456	3.25
CZ16	0.67	0.67	0.5	0.425	0.67	0.1541	0	0	0	0	0	0	0.65	0.195	1.4441	3.25
CZ17	1	1	1	0.85	0.67	0.1541	0	0	0	0	0	0	0.65	0.195	2.1991	3.25
CZ18	0.67	0.67	1	0.85	0.67	0.1541	0	0	0	0	0	0	0.65	0.195	1.8691	3.25
CZ19	0.67	0.67	1	0.85	0.67	0.1541	0	0	0	0	0	0	0.65	0.195	1.8691	3.25
CZ20	1	1	1	0.85	0.67	0.1541	0	0	0	0	0	0	0.65	0.195	2.1991	3.25
CZ21	1	1	1	0.85	0.67	0.1541	0	0	0	0	0	0	0.65	0.195	2.1991	3.25
CZ22	0.67	0.67	1	0.85	0.67	0.1541	0	0	0	0	0	0	0.65	0.195	1.8691	3.25
CZ23	0.33	0.33	1	0.85	0.67	0.1541	0	0	0	0	0	0	0.65	0.195	1.5291	3.25
CZ24	0.67	0.67	1	0.85	0.67	0.1541	0	0	0	0	0	0	0.65	0.195	1.8691	3.25
CZ25	0.67	0.67	1	0.85	0.67	0.1541	0	0	0	0	0	0	0.65	0.195	1.8691	3.25
CZ26	1	1	1	0.85	0.67	0.1541	0	0	0	0	0	0	0.65	0.195	2.1991	3.25
CZ27	0.67	0.67	1	0.85	0.67	0.1541	0	0	0	0	0	0	0.65	0.195	1.8691	3.25
CZ28	0.67	0.67	1	0.85	0.67	0.1541	0	0	0	0	0	0	0.65	0.195	1.8691	3.25
CZ29	0.67	0.67	1	0.85	0.67	0.1541	0	0	0	0	0	0	0.65	0.195	1.8691	3.25
CZ30	0.67	0.67	1	0.85	0.67	0.1541	0	0	0	0	0	0	0.65	0.195	1.8691	3.25
CZ31	0.67	0.67	0.5	0.425	0.67	0.1541	0	0	0	0	0	0	0.65	0.195	1.4441	3.25
CZ32	0.67	0.67	1	0.85	0.67	0.1541	0	0	0	0	0	0	0.65	0.195	1.8691	3.25
CZ33	0.67	0.67	1	0.85	0.67	0.1541	0	0	0	0	0	0	0.65	0.195	1.8691	3.25
CZ34	0.67	0.67	1	0.85	1	0.23	0	0	0	0	0	0	0.65	0.195	1.945	3.25
CZ35	1	1	1	0.85	0.67	0.1541	0	0	0	0	0	0	0.65	0.195	2.1991	3.25
CZ36	0.67	0.67	1	0.85	0.67	0.1541	0	0	0	0	0	0	0.65	0.195	1.8691	3.25
CZ37	0.67	0.67	1	0.85	0.67	0.1541	0	0	0	0	0	0	0.65	0.195	1.8691	3.25
CZ38	0.67	0.67	0.5	0.425	1	0.23	0	0	0	0	0	0	0.65	0.195	1.52	3.25
CZ39	0.67	0.67	1	0.85	0.67	0.1541	0	0	0	0	0	0	0.65	0.195	1.8691	3.25
CZ40	0.67	0.67	1	0.85	0.67	0.1541	0	0	0	0	0	0	0.65	0.195	1.8691	3.25
CZ41	0.67	0.67	0.5	0.425	0.67	0.1541	0	0	0	0	0	0	0.65	0.195	1.4441	3.25
CZ42	0.67	0.67	1	0.85	0.67	0.1541	0	0	0	0	0	0	0.65	0.195	1.8691	3.25
CZ43	0.67	0.67	1	0.85	0.67	0.1541	0	0	0	0	0	0	0.65	0.195	1.8691	3.25
CZ44	0.67	0.67	1	0.85	0.67	0.1541	0	0	0	0	0	0	0.65	0.195	1.8691	3.25
CZ45	0.67	0.67	0.5	0.425	1	0.23	0	0	0	0	0	0	0.65	0.195	1.52	3.25
CZ46	0.67	0.67	1	0.85	0.67	0.1541	0	0	0	0	0	0	0.65	0.195	1.8691	3.25
CZ47	1	1	1	0.85	0.67	0.1541	0	0	0	0	0	0	0.65	0.195	2.1991	3.25
CZ48	0.67	0.67	1	0.85	0.67	0.1541	0	0	0	0	0	0	0.65	0.195	1.8691	3.25
CZ49	0.67	0.67	1	0.85	0.67	0.1541	0	0	0	0	0	0	0.65	0.195	1.8691	3.25
CZ50	0.67	0.67	0.5	0.425	0.67	0.1541	0	0	0	0	0	0	0.65	0.195	1.4441	3.25
CZ51	1	1	1	0.85	0.67	0.1541	0	0	0	0	0	0	0.65	0.195	2.1991	3.25
CZ52	0.67	0.67	1	0.85	0.67	0.1541	0	0	0	0	0	0	0.65	0.195	1.8691	3.25
CZ53	0.67	0.67	0.5	0.425	0.67	0.1541	0	0	0	0	0	0	0.65	0.195	1.4441	3.25
CZ54	0.67	0.67	1	0.85	0.67	0.1541	0	0	0	0	0	0	0.65	0.195	1.8691	3.25
CZ55	0.67	0.67	1	0.85	0.67	0.1541	0	0	0	0	0	0	0.65	0.195	1.8691	3.25
CZ56	1	1	1	0.85	0.67	0.1541	0	0	0	0	0	0	0.65	0.195	2.1991	3.25
CZ57	0.67	0.67	1	0.85	0.67	0.1541	0	0	0	0	0	0	0.65	0.195	1.8691	3.25
TOTAL		41.81		44.2		8.9332		0		0		0.3015		11.115	106.36	185.25
EZ01	0.67	0.67	1	0.85	1	0.23	0	0	0	0	0	0	0.65	0.195	1.945	3.25
EZ02	0.67	0.67	1	0.85	0.67	0.1541	0	0	0	0	0	0	0.65	0.195	1.8691	3.25
EZ03	0.67	0.67	1	0.85	0.67	0.1541	0	0	0	0	0	0	0.65	0.195	1.8691	3.25
EZ04	0.67	0.67	1	0.85	0.67	0.1541	0	0	0	0	0	0	0.65	0.195	1.8691	3.25
EZ05	0.67	0.67	1	0.85	0.67	0.1541	0	0	0	0	0	0	0.65	0.195	1.8691	3.25
EZ06	0.67	0.67	1	0.85	0.67	0.1541	0	0	0	0	0	0	0.65	0.195	1.8691	3.25
EZ07	0.67	0.67	0.5	0.425	0.67	0.1541	0	0	0	0	0	0	0.65	0.195	1.4441	3.25
EZ08	0.67	0.67	1	0.85	0.67	0.1541	0	0	0	0	0	0	0.65	0.195	1.8691	3.25
EZ09	0.67	0.67	1	0.85	0.33	0.0759	0	0	0	0	0.67	0.3015	0.65	0.195	2.0924	3.25
EZ10	0.67	0.67	1	0.85	0.67	0.1541	0	0	0	0	0	0	0.65	0.195	1.8691	3.25
EZ11	1	1	1	0.85	0.67	0.1541	0	0	0	0	0	0	0.65	0.195	2.1991	3.25
EZ12	0.67	0.67	1	0.85	0.67	0.1541	0	0	0	0	0	0	0.65	0.195	1.8691	3.25
EZ13	1	1	1	0.85	0.67	0.1541	0	0	0	0	0	0	0.65	0.195	2.1991	3.25
EZ14	1	1	1	0.85	0.67	0.1541	0	0	0	0	0	0	0.65	0.195	2.1991	3.25
EZ15	0.67	0.67	1	0.85	0.33	0.0759	0	0	0	0	0	0	0.65	0.195	1.7909	3.25
EZ16	0.67	0.67	1	0.85	0.67	0.1541	0	0	0	0	0	0	0.65	0.195	1.8691	3.25
EZ17	0.67	0.67	1	0.85	0.67	0.1541	0	0	0	0	0	0	0.65	0.195	1.8691	3.25
EZ18	0.67	0.67	1	0.85	0.67	0.1541	0	0	0	0	0	0	0.65	0.195	1.8691	3.25
EZ19	0.67	0.67	1	0.85	0.67	0.1541	0	0	0	0	0	0	0.65	0.195	1.8691	3.25
EZ20	0.67	0.67	1	0.85	0.67	0.1541	0	0	0	0	0	0	0.65	0.195	1.8691	3.25
EZ21	0.67	0.67	1	0.85	0.67	0.1541	0	0	0	0	0	0	0.65	0.195	1.8691	3.25
EZ22	0.67	0.67	0.5	0.425	0.67	0.1541	0	0	0	0	0	0	0.65	0.195	1.4441	3.25
EZ23	0.67	0.67	1	0.85	0.67	0.1541	0	0	0	0	0	0	0.65	0.195	1.8691	3.25
EZ24	0.67	0.67	1	0.85	0.67	0.1541	0	0	0	0	0	0	0.65	0.195	1.8691	3.25
EZ25	1	1	1	0.85	0.67	0.1541	0	0	0	0	0	0	0.65	0.195	2.1991	3.25
EZ26	0.67	0.67	1	0.85	0.67	0.1541	0	0	0	0	0.67	0.3015	0.65	0.195	2.1706	3.25
EZ27	0.33	0.33	1	0.85	0.67	0.1541	0	0	0	0	0.67	0.3015	0.65	0.195	1.8306	3.25
EZ28	0.67	0.67	1	0.85	0.67	0.1541	0	0	0	0	0	0	0.65	0.195	1.8691	3.25
EZ29	0.67	0.67	1	0.85	0.67	0.1541	0	0	0	0	0	0	0.65	0.195	1.8691	3.25
EZ30	0.67	0.67	1	0.85	0.67	0.1541	0	0	0	0	0	0	0.65	0.195	1.8691	3.25
EZ31	0.67	0.67	1	0.85	0.67	0.1541	0	0	0	0	0	0	0.65	0.195	1.8691	3.25
EZ32	0.67	0.67	1	0.85	0.67	0.1541	0	0	0	0	0	0	0.65	0.195	1.8691	3.25
EZ33	0.67	0.67	1	0.85	0.67	0.1541	0	0	0	0	0	0	0.65	0.195	1.8691	3.25
EZ34	0.67	0.67	0.5	0.425	0.67	0.1541	0	0	0	0	0	0	0.65	0.195	1.4441	3.25
EZ35	0.67	0.67	1	0.85	0.67	0.1541	0	0	0	0	0	0	0.65	0.195	1.8691	3.25
EZ36	0.67	0.67	1	0.85	1	0.23	0	0	0	0	0	0	0.65	0.195	1.945	3.25
EZ37	0.67	0.67	1	0.85	1	0.23	0	0	0	0	0	0	0.65	0.195	1.945	3.25
EZ38	0.676	0.676	1	0.85	0.33	0.0759	0	0	0	0	0.67	0.3015	0.65	0.195	2.0984	3.25
EZ39	0.67	0.67	1	0.85	0.67	0.1541	0	0	0	0	0	0	0.65	0.195	1.8691	3.25
EZ40	0.67	0.67	1	0.85	0.67	0.1541	0	0	0	0	0	0	0.65	0.195	1.8691	3.25
EZ41	1	1	1	0.85	0.67	0.1541	0	0	0	0	0	0	0.65	0.195	2.1991	3.25
EZ42	0.67	0.67	1	0.85	0.67	0.1541	0	0	0	0	0	0	0.65	0.195	1.8691	3.25
EZ43	0.67	0.67	1	0.85	0.67	0.1541	0	0	0	0	0	0	0.65	0.195	1.8691	3.25
EZ44	0.67	0.67	1	0.85	0.67	0.1541	0	0	0	0	0	0	0.65	0.195	1.8691	3.25
EZ45	0.67	0.67	1	0.85	0.67	0.1541	0	0	0	0	0	0	0.65	0.195	1.8691	3.25
EZ46	0.67	0.67	1	0.85	0.67	0.1541	0	0	0	0	0	0	0.65	0.195	1.8691	3.25
EZ47	1	1	1	0.85	0.67	0.1541	0	0	0	0	0	0	0.65	0.195	2.1991	3.25
EZ48	0.67	0.67	1	0.85	0.67	0.1541	0	0	0	0	0	0	0.65	0.195	1.8691	3.25
EZ49	0.67	0.67	1	0.85	0.67	0.1541	0	0	0	0	0	0	0.65	0.195	1.8691	3.25
EZ50	0.67	0.67	1	0.85	0.67	0.1541	0	0	0	0	0	0	0.65	0.195	1.8691	3.25
EZ51	0.67	0.67	1	0.85	0.67	0.1541	0	0	0	0	0	0	0.65	0.195	1.8691	3.25
EZ52	0.67	0.67	1	0.85	0.67	0.1541	0	0	0	0	0	0	0.65	0.195	1.8691	3.25
EZ53	0.67	0.67	1	0.85	0.67	0.1541	0	0	0	0	0	0	0.65	0.195	1.8691	3.25
EZ54	0.67	0.67	1	0.85	0.67	0.1541	0	0	0	0	0	0	0.65	0.195	1.8691	3.25
EZ55	0.67	0.67	1	0.85	0.67	0.1541	0	0	0	0	0	0	0.65	0.195	1.8691	3.25
EZ56	0.67	0.67	1	0.85	0.67	0.1541	0	0	0	0	0	0	0.65	0.195	1.8691	3.25
EZ57	0.67	0.67	1	0.85	0.67	0.1541	0	0	0	0	0	0	0.65	0.195	1.8691	3.25
EZ58	0.67	0.67	1	0.85	0.33	0.0759	0	0	0	0	0	0	0.65	0.195	1.7909	3.25
TOTAL		40.506		48.025		8.8527		0		0		1.206		11.31	109.9	188.5
SEZ01	0.67	0.67	1	0.85	0.67	0.1541	0	0	0	0	0	0	0.65	0.195	1.8691	3.25
SEZ02	0.67	0.67	1	0.85	0.67	0.1541	0	0	0	0	0	0	0.65	0.195	1.8691	3.25
SEZ03	0.67	0.67	1	0.85	0.67	0.1541	0	0	0	0	0	0	0.65	0.195	1.8691	3.25
SEZ04	0.67	0.67	1	0.85	0.67	0.1541	0	0	0	0	0	0	0.65	0.195	1.8691	3.25
SEZ05	0.67	0.67	1	0.85	0.67	0.1541	0	0	0	0	0	0	0.65	0.195	1.8691	3.25
SEZ06	0.67	0.67	1	0.85	0.67	0.1541	0	0	0	0	0	0	0.65	0.195	1.8691	3.25
SEZ07	0.67	0.67	1	0.85	0.67	0.1541	0	0	0	0	0	0	0.65	0.195	1.8691	3.25
SEZ08	0.67	0.67	1	0.85	0.67	0.1541	0	0	0	0	0	0	0.65	0.195	1.8691	3.25
SEZ09	0.67	0.67	1	0.85	0.67	0.1541	0	0	0	0	0	0	0.65	0.195	1.8691	3.25
SEZ10	0.67	0.67	1	0.85	0.67	0.1541	0	0	0	0	0	0	0.65	0.195	1.8691	3.25
SEZ11	0.67	0.67	1	0.85	0.67	0.1541	0	0	0	0	0	0	0.65	0.195	1.8691	3.25
SEZ12	0.67	0.67	1	0.85	0.67	0.1541	0	0	0	0	0	0	0.65	0.195	1.8691	3.25
SEZ13	0.67	0.67	1	0.85	0.33	0.0759	0	0	0	0	0	0	0.65	0.195	1.7909	3.25
SEZ14	0.67	0.67	1	0.85	0.33	0.0759	0	0	0	0	0	0	0.65	0.195	1.7909	3.25
SEZ15	0.67	0.67	1	0.85	0.67	0.1541	0	0	0	0	0	0	0.65	0.195	1.8691	3.25
SEZ16	1	1	1	0.85	0.33	0.0759	0	0	0	0	0	0	0.65	0.195	2.1209	3.25
SEZ17	0.67	0.67	1	0.85	0.67	0.1541	0	0	0	0	0	0	0.65	0.195	1.8691	3.25
SEZ18	0.67	0.67	1	0.85	0.67	0.1541	0	0	0	0	0	0	0.65	0.195	1.8691	3.25
SEZ19	1	1	1	0.85	0.33	0.0759	0	0	0	0	0	0	0.65	0.195	2.1209	3.25
SEZ20	1	1	1	0.85	0.67	0.1541	0	0	0	0	0	0	0.65	0.195	2.1991	3.25
SEZ21	0.67	0.67	1	0.85	0.33	0.0759	0	0	0	0	0	0	0.65	0.195	1.7909	3.25
SEZ22	1	1	1	0.85	0.67	0.1541	0	0	0	0	0	0	0.65	0.195	2.1991	3.25
TOTAL		16.06		18.7		2.9992		0		0		0		4.29	42.0492	71.5
MZ01	0.67	0.67	1	0.85	0.67	0.1541	0	0	0	0	0	0		0	1.6741	3.25
MZ02	0.33	0.33	1	0.85	0.33	0.0759	0	0	0	0	0	0	0.65	0.195	1.4509	3.25
MZ03	0.67	0.67	1	0.85	0.33	0.0759	0	0	0	0	0	0	0.65	0.195	1.7909	3.25
MZ04	0.67	0.67	0.5	0.425	0.33	0.0759	0	0	0	0	0	0	0.65	0.195	1.3659	3.25
MZ05	0.67	0.67	1	0.85	0.67	0.1541	0	0	0	0	0	0	0.65	0.195	1.8691	3.25
MZ06	0.33	0.33	1	0.85	0.67	0.1541	0	0	0	0	0	0	0.65	0.195	1.5291	3.25
MZ07	0.67	0.67	1	0.85	0.33	0.0759	0	0	0	0	0	0	0.65	0.195	1.7909	3.25
MZ08	0.67	0.67	1	0.85	0.67	0.1541	0	0	0	0	0	0	0.65	0.195	1.8691	3.25
MZ09	0.67	0.67	0.5	0.425	0.67	0.1541	0	0	0	0	0	0	0.65	0.195	1.4441	3.25
MZ10	0.67	0.67	1	0.85	0.67	0.1541	0	0	0	0	0	0	0.65	0.195	1.8691	3.25
MZ11	0.67	0.67	1	0.85	0.33	0.0759	0	0	0	0	0	0	0.65	0.195	1.7909	3.25
MZ12	0.67	0.67	0.5	0.425	0.67	0.1541	0	0	0	0	0	0	0.65	0.195	1.4441	3.25
MZ13	0.33	0.33	1	0.85	0.33	0.0759	0	0	0	0	0	0	0.65	0.195	1.4509	3.25
MZ14	0.67	0.67	1	0.85	0.67	0.1541	0	0	0	0	0	0	0.65	0.195	1.8691	3.25
MZ15	0.67	0.67	1	0.85	0.67	0.1541	0	0	0	0	0	0	0.65	0.195	1.8691	3.25
MZ16	0.33	0.33	1	0.85	0.33	0.0759	0	0	0	0	0	0	0.65	0.195	1.4509	3.25
MZ17	0.67	0.67	1	0.85	0.67	0.1541	0	0	0	0	0	0	0.65	0.195	1.8691	3.25
MZ18	0.33	0.33	1	0.85	0.33	0.0759	0	0	0	0	0	0	0.65	0.195	1.4509	3.25
TOTAL		10.36		14.025		2.1482		0		0		0		3.315	29.8482	58.5
SZ01	0.67	0.67	1	0.85	0.67	0.1541	0	0	0	0	0	0	0.65	0.195	1.8691	3.25
Sz02	1	1	1	0.85	0.67	0.1541	0	0	0	0	0	0	0.65	0.195	2.1991	3.25
SZ03	1	1	1	0.85	0.67	0.1541	0	0	0	0	0	0	0.65	0.195	2.1991	3.25
SZ04	0.67	0.67	1	0.85	0.67	0.1541	0	0	0	0	0	0	0.65	0.195	1.8691	3.25
SZ05	0.67	0.67	0.5	0.425	0.33	0.0759	0	0	0	0	0	0	0.65	0.195	1.3659	3.25
SZ06	0.67	0.67	1	0.85	0.67	0.1541	0	0	0	0	0	0	1	0.3	1.9741	3.25
SZ07	0.67	0.67	1	0.85	0.67	0.1541	0	0	0	0	0	0	0.65	0.195	1.8691	3.25
SZ08	0.67	0.67	1	0.85	0.67	0.1541	0	0	0	0	0	0	0.65	0.195	1.8691	3.25
SZ09	0.67	0.67	1	0.85	0.67	0.1541	0	0	0	0	0	0	0.65	0.195	1.8691	3.25
SZ10	1	1	0	0	0.67	0.1541	0	0	0	0	0	0	0.65	0.195	1.3491	3.25
SZ11	1	1	0.5	0.425	0.67	0.1541	0	0	0	0	0	0	0.65	0.195	1.7741	3.25
SZ12	1	1	1	0.85	0.67	0.1541	0	0	0	0	0	0	0.65	0.195	2.1991	3.25
SZ13	0.67	0.67	0.5	0.425	0.67	0.1541	0	0	0	0	0	0	0.65	0.195	1.4441	3.25
SZ14	0.67	0.67	1	0.85	0.67	0.1541	0	0	0	0	0	0	0.65	0.195	1.8691	3.25
SZ15	0.67	0.67	1	0.85	0.67	0.1541	0	0	0	0	0	0	0.65	0.195	1.8691	3.25
SZ16	0.67	0.67	0.5	0.425	0.67	0.1541	0	0	0	0	0	0	0.65	0.195	1.4441	3.25
SZ17	0.67	0.67	1	0.85	0.67	0.1541	0	0	0	0	0	0	0.65	0.195	1.8691	3.25
SZ18	0.67	0.67	1	0.85	0.67	0.1541	0	0	0	0	0	0	0.65	0.195	1.8691	3.25
SZ19	0.67	0.67	1	0.85	0.67	0.1541	0	0	0	0	0	0	0.65	0.195	1.8691	3.25
SZ20	0.67	0.67	1	0.85	0.67	0.1541	0	0	0	0	0	0	0.65	0.195	1.8691	3.25
SZ21	0.67	0.67	1	0.85	0.67	0.1541	0	0	0	0	0	0	0.65	0.195	1.8691	3.25
SZ22	0.67	0.67	1	0.85	1	0.23	0	0	0	0	0	0	0.65	0.195	1.945	3.25
SZ23	0.67	0.67	0.5	0.425	0.67	0.1541	0	0	0	0	0	0	0.65	0.195	1.4441	3.25
SZ24	0.67	0.67	1	0.85	0.67	0.1541	0	0	0	0	0	0	0.65	0.195	1.8691	3.25
SZ25	0.67	0.67	1	0.85	0.67	0.1541	0	0	0	0	0	0	0.65	0.195	1.8691	3.25
SZ26	1	1	0.5	0.425	0.67	0.1541	0	0	0	0	0	0	0.65	0.195	1.7741	3.25
SZ27	0.67	0.67	1	0.85	0.67	0.1541	0	0	0	0	0	0	0.65	0.195	1.8691	3.25
SZ28	0.67	0.67	1	0.85	0.67	0.1541	0	0	0	0	0	0	0.65	0.195	1.8691	3.25
SZ29	0.67	0.67	1	0.85	0.67	0.1541	0	0	0	0	0	0	0.65	0.195	1.8691	3.25
SZ30	0.67	0.67	1	0.85	0.67	0.1541	0	0	0	0	0	0	0.65	0.195	1.8691	3.25
SZ31	1	1	0.5	0.425	0.67	0.1541	0	0	0	0	0	0	0.65	0.195	1.7741	3.25
SZ32	0.67	0.67	1	0.85	1	0.23	0	0	0	0	0	0	0.65	0.195	1.945	3.25
SZ33	0.67	0.67	1	0.85	0.67	0.1541	0	0	0	0	0	0	0.65	0.195	1.8691	3.25
SZ34	0.67	0.67	1	0.85	0.67	0.1541	0	0	0	0	0	0	0.65	0.195	1.8691	3.25
SZ35	0.67	0.67	1	0.85	0.67	0.1541	0	0	0	0	0	0	0.65	0.195	1.8691	3.25
SZ36	0.67	0.67	0.5	0.425	0.67	0.1541	0	0	0	0	0	0	0.65	0.195	1.4441	3.25
SZ37	0.67	0.67	0.5	0.425	0.67	0.1541	0	0	0	0	0	0	0.65	0.195	1.4441	3.25
SZ38	0.67	0.67	1	0.85	0.67	0.1541	0	0	0	0	0	0	0.65	0.195	1.8691	3.25
SZ39	0.67	0.67	1	0.85	0.67	0.1541	0	0	0	0	0	0	0.65	0.195	1.8691	3.25
SZ40	0.67	0.67	1	0.85	0.67	0.1541	0	0	0	0	0	0	0.65	0.195	1.8691	3.25
SZ41	0.67	0.67	1	0.85	0.67	0.1541	0	0	0	0	0	0	0.65	0.195	1.8691	3.25
SZ42	0.67	0.67	1	0.85	1	0.23	0	0	0	0	0	0	0.65	0.195	1.945	3.25
SZ43	1	1	1	0.85	0.67	0.1541	0	0	0	0	0	0	0.65	0.195	2.1991	3.25
SZ44	0.67	0.67	0.5	0.425	0.67	0.1541	0	0	0	0	0	0	0.65	0.195	1.4441	3.25
SZ45	1	1	1	0.85	0.67	0.1541	0	0	0	0	0	0	0.65	0.195	2.1991	3.25
SZ46	0.67	0.67	1	0.85	0.67	0.1541	0	0	0	0	0	0	0.65	0.195	1.8691	3.25
SZ47	0.67	0.67	1	0.85	0.67	0.1541	0	0	0	0	0	0	0.65	0.195	1.8691	3.25
SZ48	0.67	0.67	1	0.85	0.67	0.1541	0	0	0	0	0	0	0.65	0.195	1.8691	3.25
SZ49	0.67	0.67	1	0.85	0.67	0.1541	0	0	0	0	0	0	0.65	0.195	1.8691	3.25
SZ50	0.67	0.67	1	0.85	0.67	0.1541	0	0	0	0	0	0	0.65	0.195	1.8691	3.25
SZ51	0.67	0.67	1	0.85	0.67	0.1541	0	0	0	0	0	0	0.65	0.195	1.8691	3.25
SZ52	0.67	0.67	0.5	0.425	0.67	0.1541	0	0	0	0	0	0	0.65	0.195	1.4441	3.25
SZ53	0.67	0.67	1	0.85	0.67	0.1541	0	0	0	0	0	0	0.65	0.195	1.8691	3.25
SZ54	0.67	0.67	1	0.85	0.67	0.1541	0	0	0	0	0	0	0.65	0.195	1.8691	3.25
SZ55	0.67	0.67	1	0.85	1	0.23	0	0	0	0	0	0	0.65	0.195	1.945	3.25
SZ56	1	1	1	0.85	0.67	0.1541	0	0	0	0	0	0	0.65	0.195	2.1991	3.25
SZ57	0.67	0.67	1	0.85	0.67	0.1541	0	0	0	0	0	0	0.65	0.195	1.8691	3.25
SZ58	0.67	0.67	1	0.85	0.67	0.1541	0	0	0	0	0	0	0.65	0.195	1.8691	3.25
SZ59	0.67	0.67	1	0.85	0.67	0.1541	0	0	0	0	0	0	0.65	0.195	1.8691	3.25
TOTAL		42.83		44.625		9.3173		0		0		0		11.61	108.382	191.75
REGIONAL TOTAL		216.186		246.075		47.035		0		0		1.5075		60.75	571.554	1017.25

## Sheet: Hydatidosis
ID	CFR/Human	CFR/R	PHDAAE	PHDAAE/R	CFR/Animal	CFR/R	OIED+	OIED+/R	ELMPD+	ELMPD+/R	Collaboration	Collaboration/R	Intervention	Intervention	Overall_Score	Max score
WZ01	0.33	0.33	0.5	0.425	0.67	0.1541	1	0.22	0	0	0	0	0.65	0.195	1.3241	3.25
WZ02	0.33	0.33	0.5	0.425	0.67	0.1541	1	0.22	0	0	0	0	0.65	0.195	1.3241	3.25
WZ03	0.33	0.33	0.5	0.425	0.67	0.1541	1	0.22	0	0	0	0	0.65	0.195	1.3241	3.25
WZ04	0.67	0.67	0.5	0.425	1	0.23	1	0.22	0	0	0	0	0.65	0.195	1.74	3.25
WZ05	0.67	0.67	1	0.85	0.67	0.1541	1	0.22	0	0	0	0	0.65	0.195	2.0891	3.25
WZ06	0.67	0.67	0.5	0.425	0.67	0.1541	1	0.22	0	0	0	0	0.65	0.195	1.6641	3.25
WZ07	0.67	0.67	0.5	0.425	0.67	0.1541	1	0.22	0	0	0	0	6.65	1.995	3.4641	3.25
WZ08	0.67	0.67	1	0.85	0.67	0.1541	1	0.22	0	0	0	0	0.65	0.195	2.0891	3.25
WZ09	0.67	0.67	0.5	0.425	0.67	0.1541	1	0.22	0	0	0	0	0.65	0.195	1.6641	3.25
WZ10	1	1	0.5	0.425	0.67	0.1541	1	0.22	0	0	0	0	0.65	0.195	1.9941	3.25
WZ11	0.67	0.67	1	0.85	0.67	0.1541	1	0.22	0	0	0	0	0.65	0.195	2.0891	3.25
WZ12	0.67	0.67	0.5	0.425	0.67	0.1541	1	0.22	0	0	0	0	0.65	0.195	1.6641	3.25
WZ13	0.67	0.67	0.5	0.425	0.67	0.1541	1	0.22	0	0	0	0	0.65	0.195	1.6641	3.25
WZ14	0.67	0.67	1	0.85	0.67	0.1541	1	0.22	0	0	0	0	0.65	0.195	2.0891	3.25
WZ15	0.67	0.67	0.5	0.425	0.33	0.0759	1	0.22	0	0	0	0	0.65	0.195	1.5859	3.25
WZ16	0.67	0.67	1	0.85	0.67	0.1541	1	0.22	0	0	0	0	0.65	0.195	2.0891	3.25
WZ17	0.67	0.67	0.5	0.425	0.67	0.1541	1	0.22	0	0	0	0	0.65	0.195	1.6641	3.25
WZ18	0.67	0.67	0.5	0.425	0.67	0.1541	1	0.22	0	0	0	0	0.65	0.195	1.6641	3.25
WZ19	0.67	0.67	1	0.85	0.67	0.1541	1	0.22	0	0	0	0	0.65	0.195	2.0891	3.25
WZ20	0.67	0.67	0.5	0.425	0.67	0.1541	1	0.22	0	0	0	0	0.65	0.195	1.6641	3.25
WZ21	0.67	0.67	0.5	0.425	0.67	0.1541	1	0.22	0	0	0	0	0.65	0.195	1.6641	3.25
WZ22	0.67	0.67	1	0.85	0.67	0.1541	1	0.22	0	0	0	0	0.65	0.195	2.0891	3.25
WZ23	0.67	0.67	0.5	0.425	0.67	0.1541	1	0.22	0	0	0	0	0.65	0.195	1.6641	3.25
WZ24	0.67	0.67	1	0.85	0.67	0.1541	1	0.22	0	0	0	0	0.65	0.195	2.0891	3.25
WZ25	0.67	0.67	0.5	0.425	0.67	0.1541	1	0.22	0	0	0	0	0.65	0.195	1.6641	3.25
WZ26	0.33	0.33	0.5	0.425	0.67	0.1541	1	0.22	0	0	0	0	0.65	0.195	1.3241	3.25
WZ27	0.67	0.67	0.5	0.425	0.67	0.1541	1	0.22	0	0	0	0	0.65	0.195	1.6641	3.25
WZ28	0.33	0.33	0.5	0.425	0.67	0.1541	1	0.22	0	0	0	0	0.65	0.195	1.3241	3.25
WZ29	0.67	0.67	1	0.85	0.67	0.1541	1	0.22	0	0	0	0	0.65	0.195	2.0891	3.25
WZ30	0.67	0.67	0.5	0.425	0.67	0.1541	1	0.22	0	0	0	0	0.65	0.195	1.6641	3.25
WZ31	0.33	0.33	1	0.85	0.67	0.1541	1	0.22	0	0	0	0	0.65	0.195	1.7491	3.25
WZ32	0.67	0.67	0.5	0.425	0.67	0.1541	1	0.22	0	0	0	0	0.65	0.195	1.6641	3.25
WZ33	0.67	0.67	1	0.85	0.67	0.1541	1	0.22	0	0	0	0	0.65	0.195	2.0891	3.25
WZ34	0.33	0.33	0.5	0.425	0.67	0.1541	1	0.22	0	0	0	0	0.65	0.195	1.3241	3.25
WZ35	0.33	0.33	1	0.85	0.67	0.1541	1	0.22	0	0	0	0	0.65	0.195	1.7491	3.25
WZ36	0.67	0.67	0.5	0.425	0.67	0.1541	1	0.22	0	0	0	0	0.65	0.195	1.6641	3.25
WZ37	0.67	0.67	1	0.85	0.67	0.1541	1	0.22	0	0	0	0	0.65	0.195	2.0891	3.25
WZ38	0.33	0.33	0.5	0.425	0.67	0.1541	1	0.22	0	0	0	0	0.65	0.195	1.3241	3.25
WZ39	0.67	0.67	1	0.85	0.67	0.1541	1	0.22	0	0	0	0	0.65	0.195	2.0891	3.25
WZ40	0.67	0.67	1	0.85	0.67	0.1541	1	0.22	0	0	0	0	0.65	0.195	2.0891	3.25
WZ41	0.33	0.33	0.5	0.425	0.67	0.1541	1	0.22	0	0	0	0	0.65	0.195	1.3241	3.25
WZ42	0.33	0.33	1	0.85	0.67	0.1541	1	0.22	0	0	0	0	0.65	0.195	1.7491	3.25
WZ43	0.67	0.67	0.5	0.425	0.67	0.1541	1	0.22	0	0	0	0	0.65	0.195	1.6641	3.25
WZ44	0.67	0.67	0.5	0.425	0.67	0.1541	1	0.22	0	0	0	0	0.65	0.195	1.6641	3.25
WZ45	0.67	0.67	1	0.85	0.67	0.1541	1	0.22	0	0	0	0	0.65	0.195	2.0891	3.25
WZ46	0.67	0.67	0.5	0.425	0.67	0.1541	1	0.22	0	0	0	0	0.65	0.195	1.6641	3.25
WZ47	0.33	0.33	0.5	0.425	0.67	0.1541	1	0.22	0	0	0	0	0.65	0.195	1.3241	3.25
WZ48	0.67	0.67	0.5	0.425	0.67	0.1541	1	0.22	0	0	0	0	0.65	0.195	1.6641	3.25
TOTAL		28.41	32.5	27.625	32.15	7.3945	48	10.56	0	0	0	0	37.2	11.16	85.1495	156
NWZ01	0.67	0.67	1	0.85	0.67	0.1541	1	0.22	0	0	0	0	0.65	0.195	2.0891	3.25
NWZ02	0.67	0.67	0.5	0.425	0.67	0.1541	1	0.22	0	0	0	0	0.65	0.195	1.6641	3.25
NWZ03	0.33	0.33	0.5	0.425	0.67	0.1541	1	0.22	0	0	0	0	0.65	0.195	1.3241	3.25
NWZ04	0.67	0.67	1	0.85	0.67	0.1541	1	0.22	0	0	0	0	0.65	0.195	2.0891	3.25
NWZ05	0.67	0.67	0.5	0.425	0.67	0.1541	1	0.22	0	0	0	0	0.65	0.195	1.6641	3.25
NWZ06	0.67	0.67	1	0.85	0.67	0.1541	1	0.22	0	0	0	0	0.65	0.195	2.0891	3.25
NWZ07	0.67	0.67	1	0.85	0.67	0.1541	1	0.22	0	0	0	0	0.65	0.195	2.0891	3.25
NWZ08	0.67	0.67	1	0.85	0.67	0.1541	1	0.22	0	0	0	0	0.65	0.195	2.0891	3.25
NWZ09	1	1	0.5	0.425	0.67	0.1541	1	0.22	0	0	0	0	0.65	0.195	1.9941	3.25
NWZ10	0.67	0.67	1	0.85	0.67	0.1541	1	0.22	0	0	0	0	0.65	0.195	2.0891	3.25
NWZ11	1	1	0.5	0.425	0.67	0.1541	1	0.22	0	0	0	0	0.65	0.195	1.9941	3.25
NWZ12	0.33	0.33	1	0.85	0.67	0.1541	1	0.22	0	0	0	0	0.65	0.195	1.7491	3.25
NWZ13	0.33	0.33	0.5	0.425	0.67	0.1541	1	0.22	0	0	0	0	0.65	0.195	1.3241	3.25
NWZ14	0.67	0.67	1	0.85	0.67	0.1541	1	0.22	0	0	0	0	0.65	0.195	2.0891	3.25
NWZ15	0.67	0.67	0.5	0.425	0.67	0.1541	1	0.22	0	0	0	0	0.65	0.195	1.6641	3.25
NWZ16	0.67	0.67	1	0.85	0.67	0.1541	1	0.22	0	0	0	0	0.65	0.195	2.0891	3.25
NWZ17	1	1	1	0.85	0.67	0.1541	1	0.22	0	0	0	0	0.65	0.195	2.4191	3.25
NWZ18	1	1	1	0.85	0.67	0.1541	1	0.22	0	0	0	0	0.65	0.195	2.4191	3.25
NWZ19	0.67	0.67	0.5	0.425	0.67	0.1541	1	0.22	0	0	0	0	0.65	0.195	1.6641	3.25
NWZ20	0.33	0.33	1	0.85	0.67	0.1541	1	0.22	0	0	0	0	0.65	0.195	1.7491	3.25
NWZ21	0.67	0.67	1	0.85	0.67	0.1541	1	0.22	0	0	0	0	0.65	0.195	2.0891	3.25
NWZ22	0.67	0.67	0.5	0.425	0.33	0.0759	1	0.22	0	0	0	0	0.65	0.195	1.5859	3.25
NWZ23	1	1	0.5	0.425	1	0.23	1	0.22	0	0	0	0	0.65	0.195	2.07	3.25
NWZ24	0.67	0.67	1	0.85	1	0.23	1	0.22	0	0	0	0	0.65	0.195	2.165	3.25
NWZ25	0.67	0.67	1	0.85	0.67	0.1541	1	0.22	0	0	0	0	0.65	0.195	2.0891	3.25
NWZ26	0.67	0.67	1	0.85	0.67	0.1541	1	0.22	0	0	0	0	0.65	0.195	2.0891	3.25
NWZ27	1	1	0.5	0.425	0.67	0.1541	1	0.22	0	0	0	0	0.65	0.195	1.9941	3.25
NWZ28	0.67	0.67	1	0.85	0.67	0.1541	1	0.22	0	0	0	0	0.65	0.195	2.0891	3.25
NWZ29	0.33	0.33	0.5	0.425	0.33	0.0759	1	0.22	0	0	0	0	0.65	0.195	1.2459	3.25
NWZ30	0.33	0.33	0.5	0.425	0.67	0.1541	1	0.22	0	0	0	0	0.65	0.195	1.3241	3.25
NWZ31	0.67	0.67	1	0.85	1	0.23	1	0.22	0	0	0	0	0.65	0.195	2.165	3.25
NWZ32	1	1	0.5	0.425	0.67	0.1541	1	0.22	0	0	0	0	0.65	0.195	1.9941	3.25
NWZ33	0.67	0.67	1	0.85	0.67	0.1541	1	0.22	0	0	0	0	0.65	0.195	2.0891	3.25
NWZ34	0.67	0.67	0.5	0.425	0.67	0.1541	1	0.22	0	0	0	0	0.65	0.195	1.6641	3.25
NWZ35	0.33	0.33	0.5	0.425	0.67	0.1541	1	0.22	0	0	0	0	0.65	0.195	1.3241	3.25
NWZ36	0.67	0.67	1	0.85	0.67	0.1541	1	0.22	0	0	0	0	0.65	0.195	2.0891	3.25
NWZ37	0.67	0.67	0.5	0.425	0.67	0.1541	1	0.22	0	0	0	0	0.65	0.195	1.6641	3.25
NWZ38	1	1	0.5	0.425	0.67	0.1541	1	0.22	0	0	0	0	0.65	0.195	1.9941	3.25
NWZ39	0.33	0.33	1	0.85	1	0.23	1	0.22	0	0	0	0	0.65	0.195	1.825	3.25
NWZ40	0.67	0.67	0.5	0.425	0.33	0.0759	1	0.22	0	0	0	0	0.65	0.195	1.5859	3.25
NWZ41	0.67	0.67	0.5	0.425	0.33	0.0759	1	0.22	0	0	0	0	0.65	0.195	1.5859	3.25
NWZ42	0.33	0.33	1	0.85	0.33	0.0759	1	0.22	0	0	0	0	0.65	0.195	1.6709	3.25
NWZ43	0.67	0.67	1	0.85	1	0.23	1	0.22	0	0	0	0	0.65	0.195	2.165	3.25
NWZ44	1	1	0.5	0.425	0.67	0.1541	1	0.22	0	0	0	0	0.65	0.195	1.9941	3.25
NWZ45	0.67	0.67	0.5	0.425	0.67	0.1541	1	0.22	0	0	0	0	0.65	0.195	1.6641	3.25
NWZ46	0.33	0.33	1	0.85	0.67	0.1541	1	0.22	0	0	0	0	0.65	0.195	1.7491	3.25
NWZ47	0.33	0.33	1	0.85	0.67	0.1541	1	0.22	0	0	0	0	0.65	0.195	1.7491	3.25
NWZ48	0.67	0.67	0.5	0.425	0.67	0.1541	1	0.22	0	0	0	0	0.65	0.195	1.6641	3.25
NWZ49	0.33	0.33	1	0.85	0.67	0.1541	1	0.22	0	0	0	0	0.65	0.195	1.7491	3.25
NWZ50	0.67	0.67	0.5	0.425	0.67	0.1541	1	0.22	0	0	0	0	0.65	0.195	1.6641	3.25
NWZ51	0.67	0.67	0.5	0.425	0.67	0.1541	1	0.22	0	0	0	0	0.65	0.195	1.6641	3.25
TOTAL		33.06		32.725		7.8476		11.22		0		0		9.945	94.7976	165.75
CZ01	0.67	0.67	1	0.85	0.67	0.1541	1	0.22	0	0	0	0	0.65	0.195	2.0891	3.25
CZ02	1	1	1	0.85	0.67	0.1541	1	0.22	0	0	0	0	0.65	0.195	2.4191	3.25
CZ03	0.67	0.67	1	0.85	0.67	0.1541	1	0.22	0	0	0	0	0.65	0.195	2.0891	3.25
CZ04	0.67	0.67	1	0.85	0.67	0.1541	1	0.22	0	0	0	0	0.65	0.195	2.0891	3.25
CZ05	0.67	0.67	1	0.85	0.67	0.1541	1	0.22	0	0	0	0	0.65	0.195	2.0891	3.25
CZ06	0.67	0.67	1	0.85	0.67	0.1541	1	0.22	0	0	0	0	0.65	0.195	2.0891	3.25
CZ07	0.67	0.67	1	0.85	0.33	0.0759	1	0.22	0	0	0	0	0.65	0.195	2.0109	3.25
CZ08	1	1	1	0.85	0.67	0.1541	1	0.22	0	0	0	0	0.65	0.195	2.4191	3.25
CZ09	1	1	0.5	0.425	0.33	0.0759	1	0.22	0	0	0	0	0.65	0.195	1.9159	3.25
CZ10	1	1	1	0.85	0.67	0.1541	1	0.22	0	0	0	0	0.65	0.195	2.4191	3.25
CZ11	0.67	0.67	1	0.85	0.67	0.1541	1	0.22	0	0	0	0	0.65	0.195	2.0891	3.25
CZ12	1	1	1	0.85	0.67	0.1541	1	0.22	0	0	0	0	0.65	0.195	2.4191	3.25
CZ13	0.67	0.67	1	0.85	0.67	0.1541	1	0.22	0	0	0	0	0.65	0.195	2.0891	3.25
CZ14	1	1	1	0.85	0.67	0.1541	1	0.22	0	0	0	0	0.65	0.195	2.4191	3.25
CZ15	0.67	0.67	0.5	0.425	0.67	0.1541	1	0.22	0	0	0.67	0.3015	0.65	0.195	1.9656	3.25
CZ16	0.67	0.67	0.5	0.425	0.67	0.1541	1	0.22	0	0	0	0	0.65	0.195	1.6641	3.25
CZ17	0.67	0.67	1	0.85	0.67	0.1541	1	0.22	0	0	0	0	0.65	0.195	2.0891	3.25
CZ18	0.67	0.67	1	0.85	0.67	0.1541	1	0.22	0	0	0	0	0.65	0.195	2.0891	3.25
CZ19	1	1	1	0.85	0.67	0	1	0.22	0	0	0	0	0.65	0.195	2.265	3.25
CZ20	0.67	0.67	1	0.85	0.67	0.1541	1	0.22	0	0	0	0	0.65	0.195	2.0891	3.25
CZ21	0.67	0.67	1	0.85	0.67	0.1541	1	0.22	0	0	0	0	0.65	0.195	2.0891	3.25
CZ22	0.67	0.67	1	0.85	0.67	0.1541	1	0.22	0	0	0	0	0.65	0.195	2.0891	3.25
CZ23	0.67	0.67	1	0.85	0.67	0.1541	1	0.22	0	0	0	0	0.65	0.195	2.0891	3.25
CZ24	0.67	0.67	1	0.85	0.67	0.1541	1	0.22	0	0	0	0	0.65	0.195	2.0891	3.25
CZ25	0.67	0.67	1	0.85	0.67	0.1541	1	0.22	0	0	0	0	0.65	0.195	2.0891	3.25
CZ26	0.67	0.67	1	0.85	0.67	0.1541	1	0.22	0	0	0	0	0.65	0.195	2.0891	3.25
CZ27	0.67	0.67	1	0.85	0.67	0.1541	1	0.22	0	0	0	0	0.65	0.195	2.0891	3.25
CZ28	0.67	0.67	0.5	0.425	0.67	0.1541	1	0.22	0	0	0	0	0.65	0.195	1.6641	3.25
CZ29	0.67	0.67	1	0.85	0.67	0.1541	1	0.22	0	0	0	0	0.65	0.195	2.0891	3.25
CZ30	0.67	0.67	1	0.85	0.67	0.1541	1	0.22	0	0	0	0	0.65	0.195	2.0891	3.25
CZ31	0.67	0.67	1	0.85	0.67	0.1541	1	0.22	0	0	0	0	0.65	0.195	2.0891	3.25
CZ32	0.67	0.67	1	0.85	0.67	0.1541	1	0.22	0	0	0	0	0.65	0.195	2.0891	3.25
CZ33	0.67	0.67	1	0.85	0.67	0.1541	1	0.22	0	0	0	0	0.65	0.195	2.0891	3.25
CZ34	0.67	0.67	1	0.85	0.67	0.1541	1	0.22	0	0	0	0	0.65	0.195	2.0891	3.25
CZ35	0.67	0.67	0.5	0.425	0.67	0.1541	1	0.22	0	0	0	0	0.65	0.195	1.6641	3.25
CZ36	0.67	0.67	1	0.85	0.67	0.1541	1	0.22	0	0	0	0	0.65	0.195	2.0891	3.25
CZ37	0.67	0.67	1	0.85	0.67	0.1541	1	0.22	0	0	0	0	0.65	0.195	2.0891	3.25
CZ38	0.67	0.67	1	0.85	0.67	0.1541	1	0.22	0	0	0	0	0.65	0.195	2.0891	3.25
CZ39	0.67	0.67	1	0.85	0.67	0.1541	1	0.22	0	0	0	0	0.65	0.195	2.0891	3.25
CZ40	0.67	0.67	1	0.85	0.67	0.1541	1	0.22	0	0	0	0	0.65	0.195	2.0891	3.25
CZ41	0.67	0.67	1	0.85	0.67	0.1541	1	0.22	0	0	0	0	0.65	0.195	2.0891	3.25
CZ42	0.67	0.67	1	0.85	0.67	0.1541	1	0.22	0	0	0	0	0.65	0.195	2.0891	3.25
CZ43	0.67	0.67	0.5	0.425	0.67	0.1541	1	0.22	0	0	0	0	0.65	0.195	1.6641	3.25
CZ44	0.67	0.67	1	0.85	0.67	0.1541	1	0.22	0	0	0	0	0.65	0.195	2.0891	3.25
CZ45	0.67	0.67	1	0.85	0.67	0.1541	1	0.22	0	0	0	0	0.65	0.195	2.0891	3.25
CZ46	0.67	0.67	1	0.85	0.67	0.1541	1	0.22	0	0	0	0	0.65	0.195	2.0891	3.25
CZ47	0.67	0.67	0.5	0.425	0.67	0.1541	1	0.22	0	0	0	0	0.65	0.195	1.6641	3.25
CZ48	0.67	0.67	1	0.85	0.67	0.1541	1	0.22	0	0	0	0	0.65	0.195	2.0891	3.25
CZ49	0.67	0.67	1	0.85	0.67	0.1541	1	0.22	0	0	0	0	0.65	0.195	2.0891	3.25
CZ50	0.67	0.67	1	0.85	1	0.23	1	0.22	0	0	0	0	0.65	0.195	2.165	3.25
CZ51	0.67	0.67	1	0.85	1	0.23	1	0.22	0	0	0	0	0.65	0.195	2.165	3.25
CZ52	0.67	0.67	1	0.85	0.67	0.1541	1	0.22	0	0	0	0	0.65	0.195	2.0891	3.25
CZ53	0.67	0.67	1	0.85	0.67	0.1541	1	0.22	0	0	0	0	0.65	0.195	2.0891	3.25
CZ54	0.67	0.67	1	0.85	0.67	0.1541	1	0.22	0	0	0	0	0.65	0.195	2.0891	3.25
CZ55	0.67	0.67	1	0.85	0.67	0.1541	1	0.22	0	0	0	0	0.65	0.195	2.0891	3.25
CZ56	0.67	0.67	1	0.85	0.67	0.1541	1	0.22	0	0	0	0	0.65	0.195	2.0891	3.25
CZ57	0.67	0.67	1	0.85	1	0.23	1	0.22	0	0	0	0	0.65	0.195	2.165	3.25
TOTAL		40.5		45.475		8.7009		12.54		0		0.3015		11.115	118.632	185.25
EZ01	0.67	0.67	1	0.85	1	0.23	1	0.22	0	0	0	0	0.65	0.195	2.165	3.25
EZ02	0.67	0.67	1	0.85	0.67	0.1541	1	0.22	0	0	0	0	0.65	0.195	2.0891	3.25
EZ03	0.67	0.67	1	0.85	0.67	0.1541	1	0.22	0	0	0	0	0.65	0.195	2.0891	3.25
EZ04	0.67	0.67	1	0.85	0.67	0.1541	1	0.22	0	0	0	0	0.65	0.195	2.0891	3.25
EZ05	0.67	0.67	1	0.85	0.67	0.1541	1	0.22	0	0	0	0	0.65	0.195	2.0891	3.25
EZ06	0.67	0.67	1	0.85	0.67	0.1541	1	0.22	0	0	0	0	0.65	0.195	2.0891	3.25
EZ07	0.67	0.67	0.5	0.425	0.67	0.1541	1	0.22	0	0	0	0	0.65	0.195	1.6641	3.25
EZ08	0.67	0.67	1	0.85	0.67	0.1541	1	0.22	0	0	0	0	0.65	0.195	2.0891	3.25
EZ09	0.67	0.67	1	0.85	0.33	0.0759	1	0.22	0	0	0.67	0.3015	0.65	0.195	2.3124	3.25
EZ10	0.67	0.67	0.5	0.425	0.67	0.1541	1	0.22	0	0	0	0	0.65	0.195	1.6641	3.25
EZ11	1	1	1	0.85	0.67	0.1541	1	0.22	0	0	0	0	0.65	0.195	2.4191	3.25
EZ12	0.67	0.67	1	0.85	0.67	0.1541	1	0.22	0	0	0	0	0.65	0.195	2.0891	3.25
EZ13	1	1	1	0.85	0.67	0.1541	1	0.22	0	0	0	0	0.65	0.195	2.4191	3.25
EZ14	0.67	0.67	0.5	0.425	0.67	0.1541	1	0.22	0	0	0	0	0.65	0.195	1.6641	3.25
EZ15	0.67	0.67	1	0.85	0.33	0.0759	1	0.22	0	0	0.67	0.3015	0.65	0.195	2.3124	3.25
EZ16	1	1	1	0.85	0.67	0.1541	1	0.22	0	0	0	0	0.65	0.195	2.4191	3.25
EZ17	0.67	0.67	1	0.85	0.67	0.1541	1	0.22	0	0	0	0	0.65	0.195	2.0891	3.25
EZ18	0.67	0.67	1	0.85	0.67	0.1541	1	0.22	0	0	0	0	0.65	0.195	2.0891	3.25
EZ19	0.67	0.67	1	0.85	0.67	0.1541	1	0.22	0	0	0	0	0.65	0.195	2.0891	3.25
EZ20	0.67	0.67	1	0.85	0.67	0.1541	1	0.22	0	0	0	0	0.65	0.195	2.0891	3.25
EZ21	0.67	0.67	1	0.85	0.67	0.1541	1	0.22	0	0	0	0	0.65	0.195	2.0891	3.25
EZ22	0.67	0.67	1	0.85	0.67	0.1541	1	0.22	0	0	0	0	0.65	0.195	2.0891	3.25
EZ23	1	1	1	0.85	0.67	0.1541	1	0.22	0	0	0	0	0.65	0.195	2.4191	3.25
EZ24	1	1	1	0.85	0.67	0.1541	1	0.22	0	0	0	0	0.65	0.195	2.4191	3.25
EZ25	1	1	1	0.85	0.67	0.1541	1	0.22	0	0	0	0	0.65	0.195	2.4191	3.25
EZ26	0.67	0.67	1	0.85	0.67	0.1541	1	0.22	0	0	0.67	0.3015	0.65	0.195	2.3906	3.25
EZ27	0.67	0.67	1	0.85	0.67	0.1541	1	0.22	0	0	0.67	0.3015	0.65	0.195	2.3906	3.25
EZ28	1	1	1	0.85	0.67	0.1541	1	0.22	0	0	0	0	0.65	0.195	2.4191	3.25
EZ29	0.67	0.67	1	0.85	0.67	0.1541	1	0.22	0	0	0	0	0.65	0.195	2.0891	3.25
EZ30	0.67	0.67	1	0.85	0.67	0.1541	1	0.22	0	0	0	0	0.65	0.195	2.0891	3.25
EZ31	0.67	0.67	1	0.85	0.67	0.1541	1	0.22	0	0	0	0	0.65	0.195	2.0891	3.25
EZ32	0.67	0.67	0.5	0.425	0.67	0.1541	1	0.22	0	0	0	0	0.65	0.195	1.6641	3.25
EZ33	0.67	0.67	1	0.85	0.67	0.1541	1	0.22	0	0	0	0	0.65	0.195	2.0891	3.25
EZ34	0.67	0.67	1	0.85	0.67	0.1541	1	0.22	0	0	0	0	0.65	0.195	2.0891	3.25
EZ35	0.67	0.67	1	0.85	0.67	0.1541	1	0.22	0	0	0	0	0.65	0.195	2.0891	3.25
EZ36	1	1	1	0.85	1	0.23	1	0.22	0	0	0	0	0.65	0.195	2.495	3.25
EZ37	1	1	1	0.85	1	0.23	1	0.22	0	0	0	0	0.65	0.195	2.495	3.25
EZ38	0.67	0.67	1	0.85	0.67	0.1541	1	0.22	0	0	0.67	0.3015	0.65	0.195	2.3906	3.25
EZ39	0.67	0.67	1	0.85	0.67	0.1541	1	0.22	0	0	0	0	0.65	0.195	2.0891	3.25
EZ40	0.67	0.67	1	0.85	0.67	0.1541	1	0.22	0	0	0	0	0.65	0.195	2.0891	3.25
EZ41	0.67	0.67	1	0.85	0.67	0.1541	1	0.22	0	0	0	0	0.65	0.195	2.0891	3.25
EZ42	0.67	0.67	1	0.85	0.67	0.1541	1	0.22	0	0	0	0	0.65	0.195	2.0891	3.25
EZ43	0.67	0.67	1	0.85	0.67	0.1541	1	0.22	0	0	0	0	0.65	0.195	2.0891	3.25
EZ44	0.67	0.67	1	0.85	0.67	0.1541	1	0.22	0	0	0	0	0.65	0.195	2.0891	3.25
EZ45	1	1	1	0.85	0.67	0.1541	1	0.22	0	0	0	0	0.65	0.195	2.4191	3.25
EZ46	0.67	0.67	1	0.85	0.67	0.1541	1	0.22	0	0	0	0	0.65	0.195	2.0891	3.25
EZ47	0.67	0.67	1	0.85	0.67	0.1541	1	0.22	0	0	0	0	0.65	0.195	2.0891	3.25
EZ48	0.67	0.67	1	0.85	0.67	0.1541	1	0.22	0	0	0	0	0.65	0.195	2.0891	3.25
EZ49	0.67	0.67	1	0.85	0.67	0.1541	1	0.22	0	0	0	0	0.65	0.195	2.0891	3.25
EZ50	0.67	0.67	1	0.85	0.67	0.1541	1	0.22	0	0	0	0	0.65	0.195	2.0891	3.25
EZ51	0.67	0.67	1	0.85	0.67	0.1541	1	0.22	0	0	0	0	0.65	0.195	2.0891	3.25
EZ52	0.67	0.67	1	0.85	0.67	0.1541	1	0.22	0	0	0	0	0.65	0.195	2.0891	3.25
EZ53	0.67	0.67	1	0.85	0.67	0.1541	1	0.22	0	0	0	0	0.65	0.195	2.0891	3.25
EZ54	0.67	0.67	1	0.85	0.67	0.1541	1	0.22	0	0	0	0	0.65	0.195	2.0891	3.25
EZ55	0.67	0.67	1	0.85	0.67	0.1541	1	0.22	0	0	0	0	0.65	0.195	2.0891	3.25
EZ56	1	1	1	0.85	0.67	0.1541	1	0.22	0	0	0	0	0.65	0.195	2.4191	3.25
EZ57	0.67	0.67	1	0.85	0.67	0.1541	1	0.22	0	0	0	0	0.65	0.195	2.0891	3.25
EZ58	1	1	1	0.85	0.33	0.0759	1	0.22	0	0	0	0	0.65	0.195	2.3409	3.25
TOTAL		42.82		47.6		8.9309		12.76		0		1.5075		11.31	124.928	188.5
SEZ01	1	1	1	0.85	1	0.23	1	0.22	0	0	0	0	0.65	0.195	2.495	3.25
SEZ02	0.67	0.67	1	0.85	0.67	0.1541	1	0.22	0	0	0	0	0.65	0.195	2.0891	3.25
SEZ03	0.67	0.67	1	0.85	0.67	0.1541	1	0.22	0	0	0	0	0.65	0.195	2.0891	3.25
SEZ04	0.67	0.67	1	0.85	0.67	0.1541	1	0.22	0	0	0	0	0.65	0.195	2.0891	3.25
SEZ05	1	1	1	0.85	0.67	0.1541	1	0.22	0	0	0	0	0.65	0.195	2.4191	3.25
SEZ06	0.67	0.67	1	0.85	0.67	0.1541	1	0.22	0	0	0	0	0.65	0.195	2.0891	3.25
SEZ07	0.67	0.67	1	0.85	0.67	0.1541	1	0.22	0	0	0	0	0.65	0.195	2.0891	3.25
SEZ08	0.67	0.67	1	0.85	0.67	0.1541	1	0.22	0	0	0	0	0.65	0.195	2.0891	3.25
SEZ09	0.67	0.67	1	0.85	1	0.23	1	0.22	0	0	0	0	0.65	0.195	2.165	3.25
SEZ10	0.67	0.67	1	0.85	0.67	0.1541	1	0.22	0	0	0	0	0.65	0.195	2.0891	3.25
SEZ11	0.67	0.67	1	0.85	0.67	0.1541	1	0.22	0	0	0	0	0.65	0.195	2.0891	3.25
SEZ12	0.67	0.67	1	0.85	0.67	0.1541	1	0.22	0	0	0	0	0.65	0.195	2.0891	3.25
SEZ13	0.67	0.67	1	0.85	0.67	0.1541	1	0.22	0	0	0	0	0.65	0.195	2.0891	3.25
SEZ14	1	1	1	0.85	0.67	0.1541	1	0.22	0	0	0	0	0.65	0.195	2.4191	3.25
SEZ15	0.67	0.67	1	0.85	0.67	0.1541	1	0.22	0	0	0	0	0.65	0.195	2.0891	3.25
SEZ16	0.67	0.67	1	0.85	1	0.23	1	0.22	0	0	0	0	0.65	0.195	2.165	3.25
SEZ17	0.67	0.67	1	0.85	0.67	0.1541	1	0.22	0	0	0	0	0.65	0.195	2.0891	3.25
SEZ18	0.67	0.67	1	0.85	0.67	0.1541	1	0.22	0	0	0	0	0.65	0.195	2.0891	3.25
SEZ19	1	1	1	0.85	0.67	0.1541	1	0.22	0	0	0	0	0.65	0.195	2.4191	3.25
SEZ20	0.67	0.67	1	0.85	0.67	0.1541	1	0.22	0	0	0	0	0.65	0.195	2.0891	3.25
SEZ21	0.67	0.67	1	0.85	0.67	0.1541	1	0.22	0	0	0	0	0.65	0.195	2.0891	3.25
SEZ22	0.67	0.67	1	0.85	0.67	0.1541	1	0.22	0	0	0	0	0.65	0.195	2.0891	3.25
TOTAL		16.06		18.7		3.6179		4.84		0		0		4.29	47.5079	71.5
MZ01	1	1	1	0.85	1	0.23	1	0.22	0	0	0	0	0.65	0.195	2.495	3.25
MZ02	0.67	0.67	1	0.85	0.67	0.1541	1	0.22	0	0	0	0	0.65	0.195	2.0891	3.25
MZ03	0.67	0.67	1	0.85	0.67	0.1541	1	0.22	0	0	0	0	0.65	0.195	2.0891	3.25
MZ04	0.67	0.67	1	0.85	0.67	0.1541	1	0.22	0	0	0	0	0.65	0.195	2.0891	3.25
MZ05	0.67	0.67	1	0.85	0.33	0.0759	1	0.22	0	0	0	0	0.65	0.195	2.0109	3.25
MZ06	0.67	0.67	1	0.85	0.33	0.0759	1	0.22	0	0	0	0	0.65	0.195	2.0109	3.25
MZ07	0.67	0.67	1	0.85	0.67	0.1541	1	0.22	0	0	0	0	0.65	0.195	2.0891	3.25
MZ08	0.67	0.67	1	0.85	0.67	0.1541	1	0.22	0	0	0	0	0.65	0.195	2.0891	3.25
MZ09	0.67	0.67	1	0.85	0.33	0.0759	1	0.22	0	0	0	0	0.65	0.195	2.0109	3.25
MZ10	0.33	0.33	1	0.85	0.67	0.1541	1	0.22	0	0	0	0	0.65	0.195	1.7491	3.25
MZ11	0.67	0.67	1	0.85	0.67	0.1541	1	0.22	0	0	0	0	0.65	0.195	2.0891	3.25
MZ12	0.67	0.67	1	0.85	0.67	0.1541	1	0.22	0	0	0	0	0.65	0.195	2.0891	3.25
MZ13	0.67	0.67	1	0.85	0.67	0.1541	1	0.22	0	0	0	0	0.65	0.195	2.0891	3.25
MZ14	0.67	0.67	1	0.85	0.33	0.0759	1	0.22	0	0	0	0	0.65	0.195	2.0109	3.25
MZ15	0.33	0.33	1	0.85	0.67	0.1541	1	0.22	0	0	0	0	0.65	0.195	1.7491	3.25
MZ16	0.67	0.67	1	0.85	0.67	0.1541	1	0.22	0	0	0	0	0.65	0.195	2.0891	3.25
MZ17	0.33	0.33	1	0.85	0.67	0.1541	1	0.22	0	0	0	0	0.65	0.195	1.7491	3.25
MZ18	0.67	0.67	1	0.85	0.67	0.1541	1	0.22	0	0	0	0	0.65	0.195	2.0891	3.25
TOTAL		11.37		15.3		2.5369		3.96		0		0		3.51	36.6769	58.5
SZ01	0.67	0.67	1	0.85	0.67	0.1541	1	0.22	0	0	0	0	0.65	0.195	2.0891	3.25
Sz02	1	1	1	0.85	0.67	0.1541	1	0.22	0	0	0	0	0.65	0.195	2.4191	3.25
SZ03	1	1	1	0.85	0.67	0.1541	1	0.22	0	0	0	0	0.65	0.195	2.4191	3.25
SZ04	0.67	0.67	1	0.85	0.67	0.1541	1	0.22	0	0	0	0	0.65	0.195	2.0891	3.25
SZ05	0.67	0.67	0.5	0.425	0.33	0.0759	1	0.22	0	0	0	0	0.65	0.195	1.5859	3.25
SZ06	1	1	1	0.85	0.67	0.1541	1	0.22	0	0	0	0	1	0.3	2.5241	3.25
SZ07	0.67	0.67	1	0.85	0.67	0.1541	1	0.22	0	0	0	0	0.65	0.195	2.0891	3.25
SZ08	0.67	0.67	1	0.85	0.67	0.1541	1	0.22	0	0	0	0	0.65	0.195	2.0891	3.25
SZ09	0.67	0.67	1	0.85	0.67	0.1541	1	0.22	0	0	0	0	0.65	0.195	2.0891	3.25
SZ10	1	1	1	0.85	0.67	0.1541	1	0.22	0	0	0	0	0.65	0.195	2.4191	3.25
SZ11	1	1	1	0.85	0.67	0.1541	1	0.22	0	0	0	0	0.65	0.195	2.4191	3.25
SZ12	1	1	1	0.85	0.67	0.1541	1	0.22	0	0	0	0	0.65	0.195	2.4191	3.25
SZ13	1	1	0.67	0.5695	0.67	0.1541	1	0.22	0	0	0	0	0.65	0.195	2.1386	3.25
SZ14	0.67	0.67	1	0.85	0.67	0.1541	1	0.22	0	0	0	0	0.65	0.195	2.0891	3.25
SZ15	0.67	0.67	1	0.85	0.67	0.1541	1	0.22	0	0	0	0	0.65	0.195	2.0891	3.25
SZ16	0.67	0.67	1	0.85	0.67	0.1541	1	0.22	0	0	0	0	0.65	0.195	2.0891	3.25
SZ17	0.67	0.67	1	0.85	0.67	0.1541	1	0.22	0	0	0	0	0.65	0.195	2.0891	3.25
SZ18	0.67	0.67	1	0.85	0.67	0.1541	1	0.22	0	0	0	0	0.65	0.195	2.0891	3.25
SZ19	1	1	1	0.85	0.67	0.1541	1	0.22	0	0	0	0	0.65	0.195	2.4191	3.25
SZ20	1	1	1	0.85	0.67	0.1541	1	0.22	0	0	0	0	0.65	0.195	2.4191	3.25
SZ21	1	1	1	0.85	1	0.23	1	0.22	0	0	0	0	0.65	0.195	2.495	3.25
SZ22	1	1	1	0.85	0.67	0.1541	1	0.22	0	0	0	0	0.65	0.195	2.4191	3.25
SZ23	0.67	0.67	1	0.85	0.67	0.1541	1	0.22	0	0	0	0	0.65	0.195	2.0891	3.25
SZ24	0.67	0.67	1	0.85	1	0.23	1	0.22	0	0	0	0	0.65	0.195	2.165	3.25
SZ25	1	1	1	0.85	1	0.23	1	0.22	0	0	0	0	0.65	0.195	2.495	3.25
SZ26	0.67	0.67	1	0.85	1	0.23	1	0.22	0	0	0	0	0.65	0.195	2.165	3.25
SZ27	0.67	0.67	1	0.85	0.67	0.1541	1	0.22	0	0	0	0	0.65	0.195	2.0891	3.25
SZ28	0.67	0.67	1	0.85	0.67	0.1541	1	0.22	0	0	0	0	0.65	0.195	2.0891	3.25
SZ29	0.67	0.67	1	0.85	0.67	0.1541	1	0.22	0	0	0	0	0.65	0.195	2.0891	3.25
SZ30	0.67	0.67	1	0.85	0.67	0.1541	1	0.22	0	0	0	0	0.65	0.195	2.0891	3.25
SZ31	1	1	1	0.85	1	0.23	1	0.22	0	0	0	0	0.65	0.195	2.495	3.25
SZ32	1	1	1	0.85	1	0.23	1	0.22	0	0	0	0	0.65	0.195	2.495	3.25
SZ33	1	1	1	0.85	0.67	0.1541	1	0.22	0	0	0	0	0.65	0.195	2.4191	3.25
SZ34	1	1	1	0.85	0.67	0.1541	1	0.22	0	0	0	0	0.65	0.195	2.4191	3.25
SZ35	1	1	1	0.85	0.67	0.1541	1	0.22	0	0	0	0	0.65	0.195	2.4191	3.25
SZ36	1	1	1	0.85	1	0.23	1	0.22	0	0	0	0	0.65	0.195	2.495	3.25
SZ37	0.67	0.67	1	0.85	0.67	0.1541	1	0.22	0	0	0	0	0.65	0.195	2.0891	3.25
SZ38	0.67	0.67	1	0.85	0.67	0.1541	1	0.22	0	0	0	0	0.65	0.195	2.0891	3.25
SZ39	1	1	1	0.85	0.67	0.1541	1	0.22	0	0	0	0	0.65	0.195	2.4191	3.25
SZ40	0.67	0.67	1	0.85	1	0.23	1	0.22	0	0	0	0	0.65	0.195	2.165	3.25
SZ41	0.67	0.67	1	0.85	0.67	0.1541	1	0.22	0	0	0	0	0.65	0.195	2.0891	3.25
SZ42	0.67	0.67	1	0.85	0.67	0.1541	1	0.22	0	0	0	0	0.65	0.195	2.0891	3.25
SZ43	1	1	1	0.85	0.67	0.1541	1	0.22	0	0	0	0	0.65	0.195	2.4191	3.25
SZ44	0.67	0.67	1	0.85	1	0.23	1	0.22	0	0	0	0	0.65	0.195	2.165	3.25
SZ45	0.67	0.67	1	0.85	0.67	0.1541	1	0.22	0	0	0	0	0.65	0.195	2.0891	3.25
SZ46	0.67	0.67	1	0.85	0.67	0.1541	1	0.22	0	0	0	0	0.65	0.195	2.0891	3.25
SZ47	0.67	0.67	1	0.85	0.67	0.1541	1	0.22	0	0	0	0	0.65	0.195	2.0891	3.25
SZ48	0.67	0.67	1	0.85	1	0.23	1	0.22	0	0	0	0	0.65	0.195	2.165	3.25
SZ49	0.67	0.67	1	0.85	1	0.23	1	0.22	0	0	0	0	0.65	0.195	2.165	3.25
SZ50	0.67	0.67	1	0.85	1	0.23	1	0.22	0	0	0	0	0.65	0.195	2.165	3.25
SZ51	0.67	0.67	1	0.85	0.67	0.1541	1	0.22	0	0	0	0	0.65	0.195	2.0891	3.25
SZ52	0.67	0.67	1	0.85	0.67	0.1541	1	0.22	0	0	0	0	0.65	0.195	2.0891	3.25
SZ53	0.67	0.67	1	0.85	0.67	0.1541	1	0.22	0	0	0	0	0.65	0.195	2.0891	3.25
SZ54	1	1	1	0.85	1	0.23	1	0.22	0	0	0	0	0.65	0.195	2.495	3.25
SZ55	0.67	0.67	1	0.85	0.67	0.1541	1	0.22	0	0	0	0	0.65	0.195	2.0891	3.25
SZ56	0.67	0.67	1	0.85	0.67	0.1541	1	0.22	0	0	0	0	0.65	0.195	2.0891	3.25
SZ57	1	1	1	0.85	0.67	0.1541	1	0.22	0	0	0	0	0.65	0.195	2.4191	3.25
SZ58	0.67	0.67	1	0.85	0.67	0.1541	1	0.22	0	0	0	0	0.65	0.195	2.0891	3.25
SZ59	0.67	0.67	1	0.85	0.67	0.1541	1	0.22	0	0	0	0	0.65	0.195	2.0891	3.25
TOTAL		46.79		49.4445		10.0004		12.98		0		0		11.61	130.825	191.75
REGIONAL TOTAL		219.01		236.87		49.0291		68.86		0		1.809		62.94	638.518	1017.25

## Sheet: STH
ID	CFR/Human	CFR/R	PHDAAE	PHDAAE/R	CFR/Animal	CFR/R	OIED+	OIED+/R	ELMPD+	ELMPD+/R	Collaboration	Collaboration/R	Intervention	Intervention	Overall_Score	Max score
WZ01	0.67	0.67	1	0.85	1	0.23	0	0	0	0	0	0	0.65	0.195	1.945	3.25
WZ02	0.67	0.67	0.5	0.425	0.67	0.1541	0	0	0	0	0	0	0.65	0.195	1.4441	3.25
WZ03	0.67	0.67	1	0.85	0.67	0.1541	0	0	0	0	0	0	0.65	0.195	1.8691	3.25
WZ04	0.67	0.67	0.5	0.425	0.67	0.1541	0	0	0	0	0	0	0.65	0.195	1.4441	3.25
WZ05	0.67	0.67	1	0.85	0.67	0.1541	0	0	0	0	0	0	0.65	0.195	1.8691	3.25
WZ06	0.67	0.67	0.5	0.425	0.67	0.1541	0	0	0	0	0	0	0.65	0.195	1.4441	3.25
WZ07	0.67	0.67	0.5	0.425	0.67	0.1541	0	0	0	0	0	0	0.65	0.195	1.4441	3.25
WZ08	0.67	0.67	0.5	0.425	0.67	0.1541	0	0	0	0	0	0	0.65	0.195	1.4441	3.25
WZ09	0.67	0.67	0.5	0.425	0.67	0.1541	0	0	0	0	0	0	0.65	0.195	1.4441	3.25
WZ10	1	1	0.5	0.425	0.67	0.1541	0	0	0	0	0	0	0.65	0.195	1.7741	3.25
WZ11	1	1	1	0.85	0.67	0.1541	0	0	0	0	0	0	0.65	0.195	2.1991	3.25
WZ12	0.67	0.67	0.5	0.425	0.67	0.1541	0	0	0	0	0	0	0.65	0.195	1.4441	3.25
WZ13	0.67	0.67	1	0.85	0.67	0.1541	0	0	0	0	0	0	0.65	0.195	1.8691	3.25
WZ14	0.67	0.67	0.5	0.425	1	0.23	0	0	0	0	0	0	0.65	0.195	1.52	3.25
WZ15	0.67	0.67	1	0.85	0.67	0.1541	0	0	0	0	0	0	0.65	0.195	1.8691	3.25
WZ16	0.67	0.67	1	0.85	0.67	0.1541	0	0	0	0	0	0	0.65	0.195	1.8691	3.25
WZ17	0.67	0.67	0.5	0.425	0.67	0.1541	0	0	0	0	0	0	0.65	0.195	1.4441	3.25
WZ18	0.67	0.67	1	0.85	0.67	0.1541	0	0	0	0	0	0	0.65	0.195	1.8691	3.25
WZ19	0.67	0.67	1	0.85	0.67	0.1541	0	0	0	0	0	0	0.65	0.195	1.8691	3.25
WZ20	0.67	0.67	1	0.85	0.67	0.1541	0	0	0	0	0	0	0.65	0.195	1.8691	3.25
WZ21	0.67	0.67	0.5	0.425	0.67	0.1541	0	0	0	0	0	0	0.65	0.195	1.4441	3.25
WZ22	0.67	0.67	1	0.85	0.67	0.1541	0	0	0	0	0	0	0.65	0.195	1.8691	3.25
WZ23	0.67	0.67	1	0.85	0.67	0.1541	0	0	0	0	0	0	0.65	0.195	1.8691	3.25
WZ24	0.67	0.67	0.5	0.425	0.67	0.1541	0	0	0	0	0	0	0.65	0.195	1.4441	3.25
WZ25	0.67	0.67	1	0.85	0.67	0.1541	0	0	0	0	0	0	0.65	0.195	1.8691	3.25
WZ26	0.67	0.67	1	0.85	0.67	0.1541	0	0	0	0	0	0	0.65	0.195	1.8691	3.25
WZ27	0.67	0.67	0.5	0.425	0.67	0.1541	0	0	0	0	0	0	0.65	0.195	1.4441	3.25
WZ28	0.67	0.67	1	0.85	0.67	0.1541	0	0	0	0	0	0	0.65	0.195	1.8691	3.25
WZ29	0.67	0.67	1	0.85	0.67	0.1541	0	0	0	0	0	0	0.65	0.195	1.8691	3.25
WZ30	0.67	0.67	0.5	0.425	0.67	0.1541	0	0	0	0	0	0	0.65	0.195	1.4441	3.25
WZ31	0.67	0.67	1	0.85	0.67	0.1541	0	0	0	0	0	0	0.65	0.195	1.8691	3.25
WZ32	0.67	0.67	1	0.85	0.67	0.1541	0	0	0	0	0	0	0.65	0.195	1.8691	3.25
WZ33	0.67	0.67	0.5	0.425	0.67	0.1541	0	0	0	0	0	0	0.65	0.195	1.4441	3.25
WZ34	0.67	0.67	1	0.85	0.67	0.1541	0	0	0	0	0	0	0.65	0.195	1.8691	3.25
WZ35	0.67	0.67	1	0.85	0.67	0.1541	0	0	0	0	0	0	0.65	0.195	1.8691	3.25
WZ36	0.67	0.67	1	0.85	0.67	0.1541	0	0	0	0	0	0	0.65	0.195	1.8691	3.25
WZ37	0.67	0.67	0.5	0.425	0.67	0.1541	0	0	0	0	0	0	0.65	0.195	1.4441	3.25
WZ38	0.67	0.67	0.5	0.425	0.67	0.1541	0	0	0	0	0	0	0.65	0.195	1.4441	3.25
WZ39	0.67	0.67	1	0.85	0.67	0.1541	0	0	0	0	0	0	0.65	0.195	1.8691	3.25
WZ40	0.67	0.67	1	0.85	0.67	0.1541	0	0	0	0	0	0	0.65	0.195	1.8691	3.25
WZ41	0.67	0.67	0.5	0.425	0.67	0.1541	0	0	0	0	0	0	0.65	0.195	1.4441	3.25
WZ42	0.67	0.67	1	0.85	0.67	0.1541	0	0	0	0	0	0	0.65	0.195	1.8691	3.25
WZ43	0.67	0.67	0.5	0.425	0.67	0.1541	0	0	0	0	0	0	0.65	0.195	1.4441	3.25
WZ44	0.67	0.67	0.5	0.425	0.67	0.1541	0	0	0	0	0	0	0.65	0.195	1.4441	3.25
WZ45	0.67	0.67	1	0.85	0.67	0.1541	0	0	0	0	0	0	0.65	0.195	1.8691	3.25
WZ46	0.67	0.67	1	0.85	0.67	0.1541	0	0	0	0	0	0	0.65	0.195	1.8691	3.25
WZ47	0.67	0.67	0.5	0.425	0.67	0.1541	0	0	0	0	0	0	0.65	0.195	1.4441	3.25
WZ48	0.67	0.67	1	0.85	0.67	0.1541	0	0	0	0	0	0	0.65	0.195	1.8691	3.25
TOTAL		32.82	37.5	31.875	32.82	7.5486	0	0	0	0	0	0	31.2	9.36	81.6036	156
NWZ01	0.67	0.67	1	0.85	0.67	0.1541	0	0	0	0	0	0	0.65	0.195	1.8691	3.25
NWZ02	0.67	0.67	1	0.85	0.67	0.1541	0	0	0	0	0	0	0.65	0.195	1.8691	3.25
NWZ03	0.67	0.67	1	0.85	0.67	0.1541	0	0	0	0	0	0	0.65	0.195	1.8691	3.25
NWZ04	0.67	0.67	1	0.85	0.67	0.1541	0	0	0	0	0	0	0.65	0.195	1.8691	3.25
NWZ05	1	1	0.5	0.425	0.67	0.1541	0	0	0	0	0	0	0.65	0.195	1.7741	3.25
NWZ06	0.67	0.67	1	0.85	0.67	0.1541	0	0	0	0	0	0	0.65	0.195	1.8691	3.25
NWZ07	0.67	0.67	1	0.85	0.67	0.1541	0	0	0	0	0	0	0.65	0.195	1.8691	3.25
NWZ08	0.67	0.67	1	0.85	0.67	0.1541	0	0	0	0	0	0	0.65	0.195	1.8691	3.25
NWZ09	0.67	0.67	1	0.85	0.67	0.1541	0	0	0	0	0	0	0.65	0.195	1.8691	3.25
NWZ10	0.67	0.67	1	0.85	0.67	0.1541	0	0	0	0	0	0	0.65	0.195	1.8691	3.25
NWZ11	1	1	0.5	0.425	0.67	0.1541	0	0	0	0	0	0	0.65	0.195	1.7741	3.25
NWZ12	0.67	0.67	1	0.85	0.67	0.1541	0	0	0	0	0	0	0.65	0.195	1.8691	3.25
NWZ13	0.67	0.67	0.5	0.425	0.67	0.1541	0	0	0	0	0	0	0.65	0.195	1.4441	3.25
NWZ14	0.67	0.67	1	0.85	0.67	0.1541	0	0	0	0	0	0	0.65	0.195	1.8691	3.25
NWZ15	0.67	0.67	1	0.85	0.67	0.1541	0	0	0	0	0	0	0.65	0.195	1.8691	3.25
NWZ16	1	1	1	0.85	0.67	0.1541	0	0	0	0	0	0	0.65	0.195	2.1991	3.25
NWZ17	0.67	0.67	1	0.85	1	0.23	0	0	0	0	0	0	0.65	0.195	1.945	3.25
NWZ18	0.67	0.67	1	0.85	0.67	0.1541	0	0	0	0	0	0	0.65	0.195	1.8691	3.25
NWZ19	0.67	0.67	1	0.85	0.67	0.1541	0	0	0	0	0	0	0.65	0.195	1.8691	3.25
NWZ20	0.67	0.67	1	0.85	0.67	0.1541	0	0	0	0	0	0	0.65	0.195	1.8691	3.25
NWZ21	0.67	0.67	1	0.85	0.67	0.1541	0	0	0	0	0	0	0.65	0.195	1.8691	3.25
NWZ22	0.67	0.67	1	0.85	0.67	0.1541	0	0	0	0	0	0	0.65	0.195	1.8691	3.25
NWZ23	0.67	0.67	0.5	0.425	0.67	0.1541	0	0	0	0	0	0	0.65	0.195	1.4441	3.25
NWZ24	0.67	0.67	1	0.85	0.67	0.1541	0	0	0	0	0	0	0.65	0.195	1.8691	3.25
NWZ25	0.67	0.67	1	0.85	0.67	0.1541	0	0	0	0	0	0	0.65	0.195	1.8691	3.25
NWZ26	0.67	0.67	0.5	0.425	0.67	0.1541	0	0	0	0	0	0	0.65	0.195	1.4441	3.25
NWZ27	0.67	0.67	0.5	0.425	0.67	0.1541	0	0	0	0	0	0	0.65	0.195	1.4441	3.25
NWZ28	0.67	0.67	0.5	0.425	0.67	0.1541	0	0	0	0	0	0	0.65	0.195	1.4441	3.25
NWZ29	0.67	0.67	0.5	0.425	0.67	0.1541	0	0	0	0	0	0	0.65	0.195	1.4441	3.25
NWZ30	0.67	0.67	0.5	0.425	1	0.23	0	0	0	0	0	0	0.65	0.195	1.52	3.25
NWZ31	0.67	0.67	0.5	0.425	0.67	0.1541	0	0	0	0	0	0	0.65	0.195	1.4441	3.25
NWZ32	0.67	0.67	1	0.85	0.67	0.1541	0	0	0	0	0	0	0.65	0.195	1.8691	3.25
NWZ33	0.67	0.67	1	0.85	0.67	0.1541	0	0	0	0	0	0	0.65	0.195	1.8691	3.25
NWZ34	0.67	0.67	1	0.85	0.67	0.1541	0	0	0	0	0	0	0.65	0.195	1.8691	3.25
NWZ35	0.67	0.67	0.5	0.425	0.67	0.1541	0	0	0	0	0	0	0.65	0.195	1.4441	3.25
NWZ36	0.67	0.67	1	0.85	0.67	0.1541	0	0	0	0	0	0	0.65	0.195	1.8691	3.25
NWZ37	0.67	0.67	1	0.85	0.67	0.1541	0	0	0	0	0	0	0.65	0.195	1.8691	3.25
NWZ38	0.67	0.67	1	0.85	0.67	0.1541	0	0	0	0	0	0	0.65	0.195	1.8691	3.25
NWZ39	0.67	0.67	1	0.85	0.67	0.1541	0	0	0	0	0	0	0.65	0.195	1.8691	3.25
NWZ40	0.67	0.67	0.5	0.425	0.67	0.1541	0	0	0	0	0	0	0.65	0.195	1.4441	3.25
NWZ41	0.67	0.67	1	0.85	0.67	0.1541	0	0	0	0	0	0	0.65	0.195	1.8691	3.25
NWZ42	0.67	0.67	1	0.85	0.67	0.1541	0	0	0	0	0	0	0.65	0.195	1.8691	3.25
NWZ43	0.67	0.67	1	0.85	0.67	0.1541	0	0	0	0	0	0	0.65	0.195	1.8691	3.25
NWZ44	0.67	0.67	1	0.85	0.67	0.1541	0	0	0	0	0	0	0.65	0.195	1.8691	3.25
NWZ45	0.67	0.67	1	0.85	0.67	0.1541	0	0	0	0	0	0	0.65	0.195	1.8691	3.25
NWZ46	0.67	0.67	0.5	0.425	1	0.23	0	0	0	0	0	0	0.65	0.195	1.52	3.25
NWZ47	0.67	0.67	0.5	0.425	0.67	0.1541	0	0	0	0	0	0	0.65	0.195	1.4441	3.25
NWZ48	0.67	0.67	1	0.85	0.67	0.1541	0	0	0	0	0	0	0.65	0.195	1.8691	3.25
NWZ49	0.67	0.67	1	0.85	0.67	0.1541	0	0	0	0	0	0	0.65	0.195	1.8691	3.25
NWZ50	0.67	0.67	1	0.85	1	0.23	0	0	0	0	0	0	0.65	0.195	1.945	3.25
NWZ51	0.67	0.67	1	0.85	1	0.23	0	0	0	0	0	0	0.65	0.195	1.945	3.25
TOTAL		35.16		37.4		8.2386		0		0		0	0	9.945	90.7436	165.75
CZ01	0.67	0.67	1	0.85	0.67	0.1541	0	0	0	0	0	0	0.65	0.195	1.8691	3.25
CZ02	1	1	1	0.85	0.67	0.1541	0	0	0	0	0	0	0.65	0.195	2.1991	3.25
CZ03	0.67	0.67	1	0.85	0.67	0.1541	0	0	0	0	0	0	0.65	0.195	1.8691	3.25
CZ04	0.67	0.67	0.5	0.425	0.67	0.1541	0	0	0	0	0	0	0.65	0.195	1.4441	3.25
CZ05	1	1	0.5	0.425	0.67	0.1541	0	0	0	0	0	0	0.65	0.195	1.7741	3.25
CZ06	0.67	0.67	1	0.85	0.67	0.1541	0	0	0	0	0	0	0.65	0.195	1.8691	3.25
CZ07	0.67	0.67	1	0.85	0.67	0.1541	0	0	0	0	0	0	0.65	0.195	1.8691	3.25
CZ08	1	1	1	0.85	0.67	0.1541	0	0	0	0	0	0	0.65	0.195	2.1991	3.25
CZ09	0.67	0.67	1	0.85	0.67	0.1541	0	0	0	0	0	0	0.65	0.195	1.8691	3.25
CZ10	1	1	1	0.85	0.33	0.0759	0	0	0	0	0	0	0.65	0.195	2.1209	3.25
CZ11	0.67	0.67	0.5	0.425	0.67	0.1541	0	0	0	0	0	0	0.65	0.195	1.4441	3.25
CZ12	0.67	0.67	1	0.85	0.67	0.1541	0	0	0	0	0	0	0.65	0.195	1.8691	3.25
CZ13	1	1	1	0.85	0.67	0.1541	0	0	0	0	0	0	0.65	0.195	2.1991	3.25
CZ14	0.67	0.67	0.5	0.425	0.67	0.1541	0	0	0	0	0	0	0.65	0.195	1.4441	3.25
CZ15	0.67	0.67	1	0.85	0.67	0.1541	0	0	0	0	0	0	0.65	0.195	1.8691	3.25
CZ16	0.67	0.67	0.5	0.425	0.67	0.1541	0	0	0	0	0.67	0.3015	0.65	0.195	1.7456	3.25
CZ17	0.67	0.67	0.5	0.425	0.67	0.1541	0	0	0	0	0	0	0.65	0.195	1.4441	3.25
CZ18	0.67	0.67	1	0.85	0.67	0.1541	0	0	0	0	0	0	0.65	0.195	1.8691	3.25
CZ19	0.67	0.67	1	0.85	0.67	0.1541	0	0	0	0	0	0	0.65	0.195	1.8691	3.25
CZ20	1	1	1	0.85	0.67	0.1541	0	0	0	0	0	0	0.65	0.195	2.1991	3.25
CZ21	0.67	0.67	0.5	0.425	0.67	0.1541	0	0	0	0	0	0	0.65	0.195	1.4441	3.25
CZ22	0.67	0.67	1	0.85	0.67	0.1541	0	0	0	0	0	0	0.65	0.195	1.8691	3.25
CZ23	1	1	1	0.85	0.67	0.1541	0	0	0	0	0	0	0.65	0.195	2.1991	3.25
CZ24	0.67	0.67	0.5	0.425	0.67	0.1541	0	0	0	0	0	0	0.65	0.195	1.4441	3.25
CZ25	0.67	0.67	0.5	0.425	0.67	0.1541	0	0	0	0	0	0	0.65	0.195	1.4441	3.25
CZ26	0.67	0.67	1	0.85	0.67	0.1541	0	0	0	0	0	0	0.65	0.195	1.8691	3.25
CZ27	0.67	0.67	1	0.85	0.67	0.1541	0	0	0	0	0	0	0.65	0.195	1.8691	3.25
CZ28	0.67	0.67	0.5	0.425	0.67	0.1541	0	0	0	0	0	0	0.65	0.195	1.4441	3.25
CZ29	0.67	0.67	0.5	0.425	0.67	0.1541	0	0	0	0	0	0	0.65	0.195	1.4441	3.25
CZ30	0.67	0.67	0.5	0.425	0.67	0.1541	0	0	0	0	0	0	0.65	0.195	1.4441	3.25
CZ31	0.67	0.67	0.5	0.425	0.67	0.1541	0	0	0	0	0	0	0.65	0.195	1.4441	3.25
CZ32	1	1	1	0.85	0.67	0.1541	0	0	0	0	0	0	0.65	0.195	2.1991	3.25
CZ33	0.67	0.67	1	0.85	0.67	0.1541	0	0	0	0	0	0	0.65	0.195	1.8691	3.25
CZ34	0.67	0.67	1	0.85	0.67	0.1541	0	0	0	0	0	0	0.65	0.195	1.8691	3.25
CZ35	0.67	0.67	1	0.85	0.67	0.1541	0	0	0	0	0	0	0.65	0.195	1.8691	3.25
CZ36	0.67	0.67	1	0.85	0.67	0.1541	0	0	0	0	0	0	0.65	0.195	1.8691	3.25
CZ37	0.67	0.67	1	0.85	0.67	0.1541	0	0	0	0	0	0	0.65	0.195	1.8691	3.25
CZ38	1	1	1	0.85	0.67	0.1541	0	0	0	0	0	0	0.65	0.195	2.1991	3.25
CZ39	0.67	0.67	0.5	0.425	0.67	0.1541	0	0	0	0	0	0	0.65	0.195	1.4441	3.25
CZ40	0.67	0.67	0.5	0.425	1	0.23	0	0	0	0	0	0	0.65	0.195	1.52	3.25
CZ41	1	1	1	0.85	0.67	0.1541	0	0	0	0	0	0	0.65	0.195	2.1991	3.25
CZ42	0.67	0.67	1	0.85	0.67	0.1541	0	0	0	0	0	0	0.65	0.195	1.8691	3.25
CZ43	0.67	0.67	1	0.85	0.67	0.1541	0	0	0	0	0	0	0.65	0.195	1.8691	3.25
CZ44	0.67	0.67	0.5	0.425	0.67	0.1541	0	0	0	0	0	0	0.65	0.195	1.4441	3.25
CZ45	0.67	0.67	1	0.85	1	0.23	0	0	0	0	0	0	0.65	0.195	1.945	3.25
CZ46	1	1	1	0.85	0.67	0.1541	0	0	0	0	0	0	0.65	0.195	2.1991	3.25
CZ47	0.67	0.67	1	0.85	0.67	0.1541	0	0	0	0	0	0	0.65	0.195	1.8691	3.25
CZ48	0.67	0.67	1	0.85	0.67	0.1541	0	0	0	0	0	0	0.65	0.195	1.8691	3.25
CZ49	0.67	0.67	1	0.85	1	0.23	0	0	0	0	0	0	0.65	0.195	1.945	3.25
CZ50	1	1	0.5	0.425	0.67	0.1541	0	0	0	0	0	0	0.65	0.195	1.7741	3.25
CZ51	0.67	0.67	1	0.85	0.67	0.1541	0	0	0	0	0	0	0.65	0.195	1.8691	3.25
CZ52	0.67	0.67	1	0.85	1	0.23	0	0	0	0	0	0	0.65	0.195	1.945	3.25
CZ53	0.67	0.67	1	0.85	0.67	0.1541	0	0	0	0	0	0	0.65	0.195	1.8691	3.25
CZ54	0.67	0.67	1	0.85	0.67	0.1541	0	0	0	0	0	0	0.65	0.195	1.8691	3.25
CZ55	1	1	1	0.85	1	0.23	0	0	0	0	0	0	0.65	0.195	2.275	3.25
CZ56	0.67	0.67	1	0.85	0.67	0.1541	0	0	0	0	0	0	0.65	0.195	1.8691	3.25
CZ57	0.67	0.67	1	0.85	0.67	0.1541	0	0	0	0	0	0	0.65	0.195	1.8691	3.25
TOTAL		42.48		41.225		9.085		0		0		0.3015		11.115	104.207	185.25
EZ01	0.67	0.67	1	0.85	1	0.23	0	0	0	0	0	0	0.65	0.195	1.945	3.25
EZ02	0.67	0.67	1	0.85	0.67	0.1541	0	0	0	0	0	0	0.65	0.195	1.8691	3.25
EZ03	0.67	0.67	1	0.85	0.67	0.1541	0	0	0	0	0	0	0.65	0.195	1.8691	3.25
EZ04	0.67	0.67	1	0.85	0.67	0.1541	0	0	0	0	0	0	0.65	0.195	1.8691	3.25
EZ05	0.67	0.67	0.5	0.425	0.67	0.1541	0	0	0	0	0	0	0.65	0.195	1.4441	3.25
EZ06	0.67	0.67	1	0.85	0.67	0.1541	0	0	0	0	0	0	0.65	0.195	1.8691	3.25
EZ07	1	1	0.5	0.425	0.67	0.1541	0	0	0	0	0	0	0.65	0.195	1.7741	3.25
EZ08	0.67	0.67	0.5	0.425	0.67	0.1541	0	0	0	0	0	0	0.65	0.195	1.4441	3.25
EZ09	0.67	0.67	1	0.85	0.67	0.1541	0	0	0	0	0.67	0.3015	0.65	0.195	2.1706	3.25
EZ10	0.67	0.67	0.5	0.425	0.67	0.1541	0	0	0	0	0	0	0.65	0.195	1.4441	3.25
EZ11	1	1	0.5	0.425	0.67	0.1541	0	0	0	0	0	0	0.65	0.195	1.7741	3.25
EZ12	0.67	0.67	1	0.85	0.67	0.1541	0	0	0	0	0	0	0.65	0.195	1.8691	3.25
EZ13	0.67	0.67	1	0.85	0.67	0.1541	0	0	0	0	0	0	0.65	0.195	1.8691	3.25
EZ14	0.67	0.67	0	0	0.67	0.1541	0	0	0	0	0	0	0.85	0.255	1.0791	3.25
EZ15	0.67	0.67	1	0.85	0.33	0.0759	0	0	0	0	0	0	0.65	0.195	1.7909	3.25
EZ16	1	1	1	0.85	0.67	0.1541	0	0	0	0	0	0	0.65	0.195	2.1991	3.25
EZ17	0.67	0.67	1	0.85	0.67	0.1541	0	0	0	0	0	0	0.65	0.195	1.8691	3.25
EZ18	0.67	0.67	1	0.85	0.67	0.1541	0	0	0	0	0	0	0.65	0.195	1.8691	3.25
EZ19	1	1	0.5	0.425	0.67	0.1541	0	0	0	0	0	0	0.65	0.195	1.7741	3.25
EZ20	0.67	0.67	1	0.85	0.67	0.1541	0	0	0	0	0	0	0.65	0.195	1.8691	3.25
EZ21	1	1	1	0.85	0.67	0.1541	0	0	0	0	0	0	0.65	0.195	2.1991	3.25
EZ22	0.67	0.67	0.5	0.425	0.67	0.1541	0	0	0	0	0	0	0.65	0.195	1.4441	3.25
EZ23	1	1	0.5	0.425	0.67	0.1541	0	0	0	0	0	0	0.65	0.195	1.7741	3.25
EZ24	0.67	0.67	0.5	0.425	1	0.23	0	0	0	0	0	0	0.65	0.195	1.52	3.25
EZ25	1	1	1	0.85	0.33	0.0759	0	0	0	0	0	0	0.65	0.195	2.1209	3.25
EZ26	0.67	0.67	0.5	0.425	0.67	0.1541	0	0	0	0	0.67	0.3015	0.65	0.195	1.7456	3.25
EZ27	0.33	0.33	0	0	0.67	0.1541	0	0	0	0	0.67	0.3015	0.65	0.195	0.9806	3.25
EZ28	0.67	0.67	1	0.85	1	0.23	0	0	0	0	0	0	0.65	0.195	1.945	3.25
EZ29	0.67	0.67	1	0.85	0.67	0.1541	0	0	0	0	0	0	0.65	0.195	1.8691	3.25
EZ30	1	1	0.5	0.425	0.67	0.1541	0	0	0	0	0	0	0.65	0.195	1.7741	3.25
EZ31	0.67	0.67	1	0.85	0.67	0.1541	0	0	0	0	0	0	0.65	0.195	1.8691	3.25
EZ32	1	1	1	0.85	0.67	0.1541	0	0	0	0	0	0	0.65	0.195	2.1991	3.25
EZ33	0.67	0.67	1	0.85	0.67	0.1541	0	0	0	0	0	0	0.65	0.195	1.8691	3.25
EZ34	1	1	0.5	0.425	0.67	0.1541	0	0	0	0	0	0	0.65	0.195	1.7741	3.25
EZ35	0.67	0.67	1	0.85	0.67	0.1541	0	0	0	0	0	0	0.65	0.195	1.8691	3.25
EZ36	1	1	0.5	0.425	1	0.23	0	0	0	0	0	0	0.65	0.195	1.85	3.25
EZ37	1	1	1	0.85	1	0.23	0	0	0	0	0	0	0.65	0.195	2.275	3.25
EZ38	0.67	0.67	0	0	0.67	0.1541	0	0	0	0	0.67	0.3015	0.65	0.195	1.3206	3.25
EZ39	0.67	0.67	1	0.85	0.67	0.1541	0	0	0	0	0	0	0.65	0.195	1.8691	3.25
EZ40	0.67	0.67	1	0.85	0.67	0.1541	0	0	0	0	0	0	0.65	0.195	1.8691	3.25
EZ41	0.67	0.67	1	0.85	0.67	0.1541	0	0	0	0	0	0	0.65	0.195	1.8691	3.25
EZ42	0.67	0.67	1	0.85	0.67	0.1541	0	0	0	0	0	0	0.65	0.195	1.8691	3.25
EZ43	1	1	1	0.85	0.67	0.1541	0	0	0	0	0	0	0.65	0.195	2.1991	3.25
EZ44	0.67	0.67	1	0.85	0.67	0.1541	0	0	0	0	0	0	0.65	0.195	1.8691	3.25
EZ45	1	1	1	0.85	0.67	0.1541	0	0	0	0	0	0	0.65	0.195	2.1991	3.25
EZ46	1	1	1	0.85	0.67	0.1541	0	0	0	0	0	0	0.65	0.195	2.1991	3.25
EZ47	0.67	0.67	1	0.85	0.67	0.1541	0	0	0	0	0	0	0.65	0.195	1.8691	3.25
EZ48	0.67	0.67	1	0.85	0.67	0.1541	0	0	0	0	0	0	0.65	0.195	1.8691	3.25
EZ49	0.67	0.67	1	0.85	0.67	0.1541	0	0	0	0	0	0	0.65	0.195	1.8691	3.25
EZ50	0.67	0.67	1	0.85	0.67	0.1541	0	0	0	0	0	0	0.65	0.195	1.8691	3.25
EZ51	0.67	0.67	1	0.85	0.67	0.1541	0	0	0	0	0	0	0.65	0.195	1.8691	3.25
EZ52	0.67	0.67	1	0.85	0.67	0.1541	0	0	0	0	0	0	0.65	0.195	1.8691	3.25
EZ53	0.67	0.67	1	0.85	0.67	0.1541	0	0	0	0	0	0	0.65	0.195	1.8691	3.25
EZ54	0.67	0.67	0.5	0.425	0.67	0.1541	0	0	0	0	0	0	0.65	0.195	1.4441	3.25
EZ55	0.67	0.67	1	0.85	0.67	0.1541	0	0	0	0	0	0	0.65	0.195	1.8691	3.25
EZ56	1	1	1	0.85	0.67	0.1541	0	0	0	0	0	0	0.65	0.195	2.1991	3.25
EZ57	0.67	0.67	1	0.85	0.67	0.1541	0	0	0	0	0	0	0.65	0.195	1.8691	3.25
EZ58	1	1	1	0.85	0.67	0.1541	0	0	0	0	0	0	0.65	0.195	2.1991	3.25
TOTAL		44.13		40.8		9.1609		0		0		1.206		11.37	106.667	188.5
SEZ01	0.67	0.67	1	0.85	0.67	0.1541	0	0	0	0	0	0	0.65	0.195	1.8691	3.25
SEZ02	0.67	0.67	0.5	0.425	0.67	0.1541	0	0	0	0	0	0	0.65	0.195	1.4441	3.25
SEZ03	0.67	0.67	1	0.85	0.33	0.0759	0	0	0	0	0	0	0.65	0.195	1.7909	3.25
SEZ04	0.67	0.67	1	0.85	0.67	0.1541	0	0	0	0	0	0	0.65	0.195	1.8691	3.25
SEZ05	0.67	0.67	1	0.85	0.67	0.1541	0	0	0	0	0	0	0.65	0.195	1.8691	3.25
SEZ06	0.67	0.67	0.5	0.425	0.67	0.1541	0	0	0	0	0	0	0.65	0.195	1.4441	3.25
SEZ07	0.67	0.67	1	0.85	0.33	0.0759	0	0	0	0	0	0	0.65	0.195	1.7909	3.25
SEZ08	0.67	0.67	1	0.85	0.33	0.0759	0	0	0	0	0	0	0.65	0.195	1.7909	3.25
SEZ09	0.67	0.67	1	0.85	0.67	0.1541	0	0	0	0	0	0	0.65	0.195	1.8691	3.25
SEZ10	0.67	0.67	1	0.85	0.67	0.1541	0	0	0	0	0	0	0.65	0.195	1.8691	3.25
SEZ11	0.67	0.67	0.5	0.425	0.67	0.1541	0	0	0	0	0	0	0.65	0.195	1.4441	3.25
SEZ12	0.67	0.67	1	0.85	0.33	0.0759	0	0	0	0	0	0	0.65	0.195	1.7909	3.25
SEZ13	0.67	0.67	1	0.85	0.67	0.1541	0	0	0	0	0	0	0.65	0.195	1.8691	3.25
SEZ14	0.67	0.67	1	0.85	0.67	0.1541	0	0	0	0	0	0	0.65	0.195	1.8691	3.25
SEZ15	0.67	0.67	0.5	0.425	0.33	0.0759	0	0	0	0	0	0	0.65	0.195	1.3659	3.25
SEZ16	0.67	0.67	1	0.85	0.67	0.1541	0	0	0	0	0	0	0.65	0.195	1.8691	3.25
SEZ17	0.67	0.67	1	0.85	0.67	0.1541	0	0	0	0	0	0	0.65	0.195	1.8691	3.25
SEZ18	0.67	0.67	1	0.85	0.33	0.0759	0	0	0	0	0	0	0.65	0.195	1.7909	3.25
SEZ19	0.67	0.67	1	0.85	0.67	0.1541	0	0	0	0	0	0	0.65	0.195	1.8691	3.25
SEZ20	0.67	0.67	1	0.85	0.33	0.0759	0	0	0	0	0	0	0.65	0.195	1.7909	3.25
SEZ21	0.67	0.67	1	0.85	0.67	0.1541	0	0	0	0	0	0	0.65	0.195	1.8691	3.25
SEZ22	0.67	0.67	1	0.85	0.67	0.1541	0	0	0	0	0	0	0.65	0.195	1.8691	3.25
TOTAL		14.74		17		2.8428		0		0		0		4.29	38.8728	71.5
MZ01	0.67	0.67	0.5	0.425	0.67	0.1541	1	0.22	0	0	0	0	0.65	0.195	1.6641	3.25
MZ02	0.33	0.33	1	0.85	0.33	0.0759	1	0.22	0	0	0	0	0.65	0.195	1.6709	3.25
MZ03	0.67	0.67	1	0.85	0.67	0.1541	1	0.22	0	0	0	0	0.65	0.195	2.0891	3.25
MZ04	0.67	0.67	0.5	0.425	0.33	0.0759	1	0.22	0	0	0	0	0.65	0.195	1.5859	3.25
MZ05	0.67	0.67	1	0.85	0.67	0.1541	1	0.22	0	0	0	0	0.65	0.195	2.0891	3.25
MZ06	0.33	0.33	0.5	0.425	0.33	0.0759	1	0.22	0	0	0	0	0.65	0.195	1.2459	3.25
MZ07	0.67	0.67	0.5	0.425	0.67	0.1541	1	0.22	0	0	0	0	0.65	0.195	1.6641	3.25
MZ08	0.67	0.67	0.5	0.425	0.33	0.0759	1	0.22	0	0	0	0	0.65	0.195	1.5859	3.25
MZ09	0.33	0.33	0.5	0.425	0.67	0.1541	1	0.22	0	0	0	0	0.65	0.195	1.3241	3.25
MZ10	0.33	0.33	1	0.85	0.33	0.0759	1	0.22	0	0	0	0	0.65	0.195	1.6709	3.25
MZ11	0.33	0.33	0.5	0.425	0.67	0.1541	1	0.22	0	0	0	0	0.65	0.195	1.3241	3.25
MZ12	0.67	0.67	0.5	0.425	0.33	0.0759	1	0.22	0	0	0	0	0.65	0.195	1.5859	3.25
MZ13	0.33	0.33	1	0.85	0.33	0.0759	1	0.22	0	0	0	0	0.65	0.195	1.6709	3.25
MZ14	0.33	0.33	0.5	0.425	0.67	0.1541	1	0.22	0	0	0	0	0.65	0.195	1.3241	3.25
MZ15	0.33	0.33	1	0.85	0.67	0.1541	1	0.22	0	0	0	0	0.65	0.195	1.7491	3.25
MZ16	0.67	0.67	0.5	0.425	0.67	0.1541	1	0.22	0	0	0	0	0.65	0.195	1.6641	3.25
MZ17	0.67	0.67	1	0.85	0.67	0.1541	1	0.22	0	0	0	0	0.65	0.195	2.0891	3.25
MZ18	0.67	0.67	0.5	0.425	0.67	0.1541	1	0.22	0	0	0	0	0.65	0.195	1.6641	3.25
TOTAL		9.34		10.625		2.2264		3.96		0		0		3.51	29.6614	58.5
SZ01	0.67	0.67	1	0.85	0.67	0.1541	0	0	0	0	0	0	0.65	0.195	1.8691	3.25
Sz02	0.67	0.67	1	0.85	0.67	0.1541	0	0	0	0	0	0	0.65	0.195	1.8691	3.25
SZ03	0.67	0.67	1	0.85	0.67	0.1541	0	0	0	0	0	0	0.65	0.195	1.8691	3.25
SZ04	0.67	0.67	1	0.85	0.67	0.1541	0	0	0	0	0	0	0.65	0.195	1.8691	3.25
SZ05	0.67	0.67	0	0	0.33	0.0759	0	0	0	0	0	0	0.65	0.195	0.9409	3.25
SZ06	0.67	0.67	1	0.85	0.67	0.1541	0	0	0	0	0	0	1	0.3	1.9741	3.25
SZ07	0.67	0.67	1	0.85	0.67	0.1541	0	0	0	0	0	0	0.65	0.195	1.8691	3.25
SZ08	0.67	0.67	1	0.85	0.67	0.1541	0	0	0	0	0	0	0.65	0.195	1.8691	3.25
SZ09	0.67	0.67	1	0.85	0.67	0.1541	0	0	0	0	0	0	0.65	0.195	1.8691	3.25
SZ10	0.67	0.67	1	0.85	0.67	0.1541	0	0	0	0	0	0	0.65	0.195	1.8691	3.25
SZ11	0.67	0.67	1	0.85	0.67	0.1541	0	0	0	0	0	0	0.65	0.195	1.8691	3.25
SZ12	0.67	0.67	1	0.85	0.67	0.1541	0	0	0	0	0	0	0.65	0.195	1.8691	3.25
SZ13	0.33	0.33	0.5	0.425	1	0.23	0	0	0	0	0	0	0.65	0.195	1.18	3.25
SZ14	0.33	0.33	1	0.85	0.67	0.1541	0	0	0	0	0	0	0.65	0.195	1.5291	3.25
SZ15	0.67	0.67	1	0.85	0.67	0.1541	0	0	0	0	0	0	0.65	0.195	1.8691	3.25
SZ16	0.67	0.67	0.5	0.425	0.67	0.1541	0	0	0	0	0	0	0.65	0.195	1.4441	3.25
SZ17	0.67	0.67	1	0.85	0.67	0.1541	0	0	0	0	0	0	0.65	0.195	1.8691	3.25
SZ18	0.67	0.67	1	0.85	0.67	0.1541	0	0	0	0	0	0	0.65	0.195	1.8691	3.25
SZ19	0.33	0.33	0.5	0.425	0.67	0.1541	0	0	0	0	0	0	0.65	0.195	1.1041	3.25
SZ20	0.67	0.67	1	0.85	0.67	0.1541	0	0	0	0	0	0	0.65	0.195	1.8691	3.25
SZ21	0.67	0.67	0.5	0.425	0.67	0.1541	0	0	0	0	0	0	0.65	0.195	1.4441	3.25
SZ22	0.67	0.67	1	0.85	1	0.23	0	0	0	0	0	0	0.65	0.195	1.945	3.25
SZ23	0.33	0.33	0.5	0.425	1	0.23	0	0	0	0	0	0	0.65	0.195	1.18	3.25
SZ24	0.67	0.67	1	0.85	1	0.23	0	0	0	0	0	0	0.65	0.195	1.945	3.25
SZ25	0.67	0.67	0.5	0.425	0.67	0.1541	0	0	0	0	0	0	0.65	0.195	1.4441	3.25
SZ26	0.67	0.67	0.5	0.425	0.67	0.1541	0	0	0	0	0	0	0.65	0.195	1.4441	3.25
SZ27	0.33	0.33	0.5	0.425	0.67	0.1541	0	0	0	0	0	0	0.65	0.195	1.1041	3.25
SZ28	0.67	0.67	1	0.85	1	0.23	0	0	0	0	0	0	0.65	0.195	1.945	3.25
SZ29	0.67	0.67	0.5	0.425	0.67	0.1541	0	0	0	0	0	0	0.65	0.195	1.4441	3.25
SZ30	0.33	0.33	1	0.85	1	0.23	0	0	0	0	0	0	0.65	0.195	1.605	3.25
SZ31	0.67	0.67	1	0.85	0.67	0.1541	0	0	0	0	0	0	0.65	0.195	1.8691	3.25
SZ32	0.67	0.67	0.5	0.425	0.67	0.1541	0	0	0	0	0	0	0.65	0.195	1.4441	3.25
SZ33	0.33	0.33	1	0.85	0.67	0.1541	0	0	0	0	0	0	0.65	0.195	1.5291	3.25
SZ34	0.67	0.67	0.5	0.425	1	0.23	0	0	0	0	0	0	0.65	0.195	1.52	3.25
SZ35	0.67	0.67	1	0.85	0.67	0.1541	0	0	0	0	0	0	0.65	0.195	1.8691	3.25
SZ36	0.67	0.67	1	0.85	0.67	0.1541	0	0	0	0	0	0	0.65	0.195	1.8691	3.25
SZ37	0.67	0.67	1	0.85	0.67	0.1541	0	0	0	0	0	0	0.65	0.195	1.8691	3.25
SZ38	0.67	0.67	0.5	0.425	1	0.23	0	0	0	0	0	0	0.65	0.195	1.52	3.25
SZ39	0.67	0.67	1	0.85	1	0.23	0	0	0	0	0	0	0.65	0.195	1.945	3.25
SZ40	0.67	0.67	0.5	0.425	0.67	0.1541	0	0	0	0	0	0	0.65	0.195	1.4441	3.25
SZ41	0.33	0.33	1	0.85	0.67	0.1541	0	0	0	0	0	0	0.65	0.195	1.5291	3.25
SZ42	0.67	0.67	1	0.85	0.67	0.1541	0	0	0	0	0	0	0.65	0.195	1.8691	3.25
SZ43	0.67	0.67	0.5	0.425	1	0.23	0	0	0	0	0	0	0.65	0.195	1.52	3.25
SZ44	0.33	0.33	1	0.85	0.67	0.1541	0	0	0	0	0	0	0.65	0.195	1.5291	3.25
SZ45	0.33	0.33	1	0.85	0.67	0.1541	0	0	0	0	0	0	0.65	0.195	1.5291	3.25
SZ46	0.67	0.67	0.5	0.425	0.67	0.1541	0	0	0	0	0	0	0.65	0.195	1.4441	3.25
SZ47	0.67	0.67	1	0.85	0.67	0.1541	0	0	0	0	0	0	0.65	0.195	1.8691	3.25
SZ48	0.67	0.67	0.5	0.425	0.67	0.1541	0	0	0	0	0	0	0.65	0.195	1.4441	3.25
SZ49	0.67	0.67	1	0.85	1	0.23	0	0	0	0	0	0	0.65	0.195	1.945	3.25
SZ50	0.67	0.67	1	0.85	1	0.23	0	0	0	0	0	0	0.65	0.195	1.945	3.25
SZ51	1	1	0.5	0.425	0.67	0.1541	0	0	0	0	0	0	0.65	0.195	1.7741	3.25
SZ52	0.67	0.67	1	0.85	0.67	0.1541	0	0	0	0	0	0	0.65	0.195	1.8691	3.25
SZ53	0.67	0.67	0.5	0.425	1	0.23	0	0	0	0	0	0	0.65	0.195	1.52	3.25
SZ54	0.67	0.67	0.5	0.425	0.67	0.1541	0	0	0	0	0	0	0.65	0.195	1.4441	3.25
SZ55	1	1	1	0.85	0.67	0.1541	0	0	0	0	0	0	0.65	0.195	2.1991	3.25
SZ56	0.67	0.67	1	0.85	1	0.23	0	0	0	0	0	0	0.65	0.195	1.945	3.25
SZ57	0.67	0.67	0.5	0.425	1	0.23	0	0	0	0	0	0	0.65	0.195	1.52	3.25
SZ58	0.67	0.67	1	0.85	0.67	0.1541	0	0	0	0	0	0	0.65	0.195	1.8691	3.25
SZ59	0.67	0.67	0.5	0.425	0.67	0.1541	0	0	0	0	0	0	0.65	0.195	1.4441	3.25
TOTAL		36.79		40.375		10.1522		0		0		0		11.61	98.9272	191.75
REGIONAL TOTAL		215.46		219.3		49.2545		3.96		0		1.5075		61.2	550.682	1017.25

## Sheet: Leishmaniasis
ID	CFR/Human	CFR/R	PHDAAE	PHDAAE/R	CFR/Animal	CFR/R	OIED+	OIED+/R	ELMPD+	ELMPD+/R	Collaboration	Collaboration/R	Intervention	Intervention	Overall_Score	Max score
WZ01	1	1	1	0.85	0.67	0.1541	1	0.22	0	0	0	0	0.65	0.195	2.4191	3.25
WZ02	1	1	1	0.85	0.67	0.1541	1	0.22	0	0	0	0	0.65	0.195	2.4191	3.25
WZ03	1	1	0.5	0.425	0.67	0.1541	1	0.22	0	0	0	0	0.65	0.195	1.9941	3.25
WZ04	1	1	1	0.85	0.67	0.1541	1	0.22	0	0	0	0	0.65	0.195	2.4191	3.25
WZ05	1	1	1	0.85	0.67	0.1541	1	0.22	0	0	0	0	0.65	0.195	2.4191	3.25
WZ06	1	1	1	0.85	0.67	0.1541	1	0.22	0	0	0	0	0.65	0.195	2.4191	3.25
WZ07	1	1	1	0.85	0.67	0.1541	1	0.22	0	0	0	0	0.65	0.195	2.4191	3.25
WZ08	1	1	1	0.85	0.67	0.1541	1	0.22	0	0	0	0	0.65	0.195	2.4191	3.25
WZ09	1	1	1	0.85	0.33	0.0759	1	0.22	0	0	0	0	0.65	0.195	2.3409	3.25
WZ10	1	1	1	0.85	0.33	0.0759	1	0.22	0	0	0	0	0.65	0.195	2.3409	3.25
WZ11	1	1	1	0.85	0.33	0.0759	1	0.22	0	0	0	0	0.65	0.195	2.3409	3.25
WZ12	1	1	1	0.85	0.33	0.0759	1	0.22	0	0	0	0	0.65	0.195	2.3409	3.25
WZ13	1	1	1	0.85	0.67	0.1541	1	0.22	0	0	0	0	0.65	0.195	2.4191	3.25
WZ14	1	1	0.5	0.425	0.67	0.1541	1	0.22	0	0	0	0	0.65	0.195	1.9941	3.25
WZ15	1	1	1	0.85	0.67	0.1541	1	0.22	0	0	0	0	0.65	0.195	2.4191	3.25
WZ16	1	1	1	0.85	0.33	0.0759	1	0.22	0	0	0	0	0.65	0.195	2.3409	3.25
WZ17	1	1	1	0.85	0.33	0.0759	1	0.22	0	0	0	0	0.65	0.195	2.3409	3.25
WZ18	1	1	1	0.85	0.33	0.0759	1	0.22	0	0	0	0	0.65	0.195	2.3409	3.25
WZ19	1	1	1	0.85	0.33	0.0759	1	0.22	0	0	0	0	0.65	0.195	2.3409	3.25
WZ20	1	1	1	0.85	0.33	0.0759	1	0.22	0	0	0	0	0.65	0.195	2.3409	3.25
WZ21	1	1	1	0.85	0.67	0.1541	1	0.22	0	0	0	0	0.65	0.195	2.4191	3.25
WZ22	1	1	1	0.85	0.33	0.0759	1	0.22	0	0	0	0	0.65	0.195	2.3409	3.25
WZ23	1	1	1	0.85	0.67	0.1541	1	0.22	0	0	0	0	0.65	0.195	2.4191	3.25
WZ24	1	1	1	0.85	0.33	0.0759	1	0.22	0	0	0	0	0.65	0.195	2.3409	3.25
WZ25	1	1	1	0.85	0.67	0.1541	1	0.22	0	0	0	0	0.65	0.195	2.4191	3.25
WZ26	1	1	1	0.85	0.67	0.1541	1	0.22	0	0	0	0	0.65	0.195	2.4191	3.25
WZ27	1	1	1	0.85	0.67	0.1541	1	0.22	0	0	0	0	0.65	0.195	2.4191	3.25
WZ28	1	1	1	0.85	0.67	0.1541	1	0.22	0	0	0	0	0.65	0.195	2.4191	3.25
WZ29	1	1	1	0.85	0.33	0.0759	1	0.22	0	0	0	0	0.65	0.195	2.3409	3.25
WZ30	1	1	1	0.85	0.33	0.0759	1	0.22	0	0	0	0	0.65	0.195	2.3409	3.25
WZ31	1	1	1	0.85	0.33	0.0759	1	0.22	0	0	0	0	0.65	0.195	2.3409	3.25
WZ32	1	1	1	0.85	0.67	0.1541	1	0.22	0	0	0	0	0.65	0.195	2.4191	3.25
WZ33	1	1	1	0.85	0.67	0.1541	1	0.22	0	0	0	0	0.65	0.195	2.4191	3.25
WZ34	1	1	1	0.85	0.67	0.1541	1	0.22	0	0	0	0	0.65	0.195	2.4191	3.25
WZ35	1	1	1	0.85	0.67	0.1541	1	0.22	0	0	0	0	0.65	0.195	2.4191	3.25
WZ36	1	1	1	0.85	0.33	0.0759	1	0.22	0	0	0	0	0.65	0.195	2.3409	3.25
WZ37	1	1	1	0.85	0.33	0.0759	1	0.22	0	0	0	0	0.65	0.195	2.3409	3.25
WZ38	1	1	1	0.85	0.33	0.0759	1	0.22	0	0	0	0	0.65	0.195	2.3409	3.25
WZ39	1	1	1	0.85	0.33	0.0759	1	0.22	0	0	0	0	0.65	0.195	2.3409	3.25
WZ40	1	1	1	0.85	0.33	0.0759	1	0.22	0	0	0	0	0.65	0.195	2.3409	3.25
WZ41	1	1	1	0.85	0.67	0.1541	1	0.22	0	0	0	0	0.65	0.195	2.4191	3.25
WZ42	1	1	1	0.85	0.67	0.1541	1	0.22	0	0	0	0	0.65	0.195	2.4191	3.25
WZ43	1	1	1	0.85	0.33	0.0759	1	0.22	0	0	0	0	0.65	0.195	2.3409	3.25
WZ44	1	1	1	0.85	0.67	0.1541	1	0.22	0	0	0	0	0.65	0.195	2.4191	3.25
WZ45	1	1	1	0.85	0.67	0.1541	1	0.22	0	0	0	0	0.65	0.195	2.4191	3.25
WZ46	1	1	1	0.85	0.33	0.0759	1	0.22	0	0	0	0	0.65	0.195	2.3409	3.25
WZ47	1	1	1	0.85	0.67	0.1541	1	0.22	0	0	0	0	0.65	0.195	2.4191	3.25
WZ48	1	1	1	0.85	0.67	0.1541	1	0.22	0	0	0	0	0.65	0.195	2.4191	3.25
TOTAL		48	47	39.95	25.02	5.7546	48	10.56	0	0	0	0	31.2	9.36	113.625	156
NWZ01	1	1	1	0.85	0.33	0.0759	1	0.22	0	0	0	0	0.65	0.195	2.3409	3.25
NWZ02	1	1	0.5	0.425	0.33	0.0759	1	0.22	0	0	0	0	0.65	0.195	1.9159	3.25
NWZ03	1	1	1	0.85	0.33	0.0759	1	0.22	0	0	0	0	0.65	0.195	2.3409	3.25
NWZ04	1	1	1	0.85	1	0.23	1	0.22	0	0	0	0	0.65	0.195	2.495	3.25
NWZ05	1	1	0.5	0.425	0.33	0.0759	1	0.22	0	0	0	0	0.65	0.195	1.9159	3.25
NWZ06	1	1	1	0.85	0.33	0.0759	1	0.22	0	0	0	0	0.65	0.195	2.3409	3.25
NWZ07	1	1	1	0.85	0.33	0.0759	1	0.22	0	0	0	0	0.65	0.195	2.3409	3.25
NWZ08	1	1	1	0.85	0.33	0.0759	1	0.22	0	0	0	0	0.65	0.195	2.3409	3.25
NWZ09	1	1	1	0.85	0.33	0.0759	1	0.22	0	0	0	0	0.65	0.195	2.3409	3.25
NWZ10	1	1	1	0.85	0.33	0.0759	1	0.22	0	0	0	0	0.65	0.195	2.3409	3.25
NWZ11	1	1	1	0.85	0.33	0.0759	1	0.22	0	0	0	0	0.65	0.195	2.3409	3.25
NWZ12	1	1	1	0.85	0.33	0.0759	1	0.22	0	0	0	0	0.65	0.195	2.3409	3.25
NWZ13	1	1	1	0.85	0.33	0.0759	1	0.22	0	0	0	0	0.65	0.195	2.3409	3.25
NWZ14	1	1	1	0.85	0.33	0.0759	1	0.22	0	0	0	0	0.65	0.195	2.3409	3.25
NWZ15	0.67	0.67	1	0.85	0.33	0.0759	1	0.22	0	0	0	0	0.65	0.195	2.0109	3.25
NWZ16	1	1	1	0.85	0.33	0.0759	1	0.22	0	0	0	0	0.65	0.195	2.3409	3.25
NWZ17	1	1	1	0.85	1	0.23	1	0.22	0	0	0	0	0.65	0.195	2.495	3.25
NWZ18	1	1	1	0.85	0.33	0.0759	1	0.22	0	0	0	0	0.65	0.195	2.3409	3.25
NWZ19	0.67	0.67	1	0.85	0.33	0.0759	1	0.22	0	0	0	0	0.65	0.195	2.0109	3.25
NWZ20	1	1	1	0.85	0.67	0.1541	1	0.22	0	0	0	0	0.65	0.195	2.4191	3.25
NWZ21	1	1	1	0.85	0.33	0.0759	1	0.22	0	0	0	0	0.65	0.195	2.3409	3.25
NWZ22	1	1	1	0.85	0.33	0.0759	1	0.22	0	0	0	0	0.65	0.195	2.3409	3.25
NWZ23	1	1	1	0.85	0.33	0.0759	1	0.22	0	0	0	0	0.65	0.195	2.3409	3.25
NWZ24	1	1	1	0.85	0.33	0.0759	1	0.22	0	0	0	0	0.65	0.195	2.3409	3.25
NWZ25	1	1	1	0.85	0.33	0.0759	1	0.22	0	0	0	0	0.65	0.195	2.3409	3.25
NWZ26	1	1	1	0.85	0.33	0.0759	1	0.22	0	0	0	0	0.65	0.195	2.3409	3.25
NWZ27	1	1	1	0.85	0.67	0.1541	1	0.22	0	0	0	0	0.65	0.195	2.4191	3.25
NWZ28	1	1	1	0.85	0.33	0.0759	1	0.22	0	0	0	0	0.65	0.195	2.3409	3.25
NWZ29	1	1	1	0.85	0.67	0.1541	1	0.22	0	0	0	0	0.65	0.195	2.4191	3.25
NWZ30	1	1	1	0.85	0.67	0.1541	1	0.22	0	0	0	0	0.65	0.195	2.4191	3.25
NWZ31	1	1	1	0.85	0.67	0.1541	1	0.22	0	0	0	0	0.65	0.195	2.4191	3.25
NWZ32	1	1	1	0.85	0.67	0.1541	1	0.22	0	0	0	0	0.65	0.195	2.4191	3.25
NWZ33	0.67	0.67	1	0.85	0.33	0.0759	1	0.22	0	0	0	0	0.65	0.195	2.0109	3.25
NWZ34	1	1	1	0.85	0.33	0.0759	1	0.22	0	0	0	0	0.65	0.195	2.3409	3.25
NWZ35	1	1	1	0.85	0.67	0.1541	1	0.22	0	0	0	0	0.65	0.195	2.4191	3.25
NWZ36	1	1	1	0.85	0.67	0.1541	1	0.22	0	0	0	0	0.65	0.195	2.4191	3.25
NWZ37	1	1	1	0.85	0.33	0.0759	1	0.22	0	0	0	0	0.65	0.195	2.3409	3.25
NWZ38	1	1	1	0.85	0.67	0.1541	1	0.22	0	0	0	0	0.65	0.195	2.4191	3.25
NWZ39	1	1	1	0.85	1	0.23	1	0.22	0	0	0	0	0.65	0.195	2.495	3.25
NWZ40	1	1	1	0.85	0.33	0.0759	1	0.22	0	0	0	0	0.65	0.195	2.3409	3.25
NWZ41	1	1	1	0.85	0.67	0.1541	1	0.22	0	0	0	0	0.65	0.195	2.4191	3.25
NWZ42	1	1	1	0.85	0.33	0.0759	1	0.22	0	0	0	0	0.65	0.195	2.3409	3.25
NWZ43	1	1	1	0.85	0.67	0.1541	1	0.22	0	0	0	0	0.65	0.195	2.4191	3.25
NWZ44	0.67	0.67	1	0.85	1	0.23	1	0.22	0	0	0	0	0.65	0.195	2.165	3.25
NWZ45	1	1	1	0.85	0.33	0.0759	1	0.22	0	0	0	0	0.65	0.195	2.3409	3.25
NWZ46	1	1	1	0.85	0.67	0.1541	1	0.22	0	0	0	0	0.65	0.195	2.4191	3.25
NWZ47	1	1	1	0.85	0.67	0.1541	1	0.22	0	0	0	0	0.65	0.195	2.4191	3.25
NWZ48	1	1	1	0.85	0.33	0.0759	1	0.22	0	0	0	0	0.65	0.195	2.3409	3.25
NWZ49	1	1	1	0.85	0.33	0.0759	1	0.22	0	0	0	0	0.65	0.195	2.3409	3.25
NWZ50	1	1	1	0.85	0.67	0.1541	1	0.22	0	0	0	0	0.65	0.195	2.4191	3.25
NWZ51	1	1	1	0.85	1	0.23	1	0.22	0	0	0	0	0.65	0.195	2.495	3.25
TOTAL		49.68		42.5		5.7362		11.22		0		0		9.945	119.081	165.75
CZ01	1	1	1	0.85	0.33	0.0759	1	0.22	0	0	0	0	0.65	0.195	2.3409	3.25
CZ02	1	1	1	0.85	0.33	0.0759	1	0.22	0	0	0	0	0.65	0.195	2.3409	3.25
CZ03	1	1	1	0.85	0.33	0.0759	1	0.22	0	0	0	0	0.65	0.195	2.3409	3.25
CZ04	1	1	1	0.85	0.33	0.0759	1	0.22	0	0	0	0	0.65	0.195	2.3409	3.25
CZ05	0.67	0.67	1	0.85	0.67	0.1541	1	0.22	0	0	0	0	0.65	0.195	2.0891	3.25
CZ06	1	1	1	0.85	0.67	0.1541	1	0.22	0	0	0	0	0.65	0.195	2.4191	3.25
CZ07	1	1	1	0.85	0.33	0.0759	1	0.22	0	0	0	0	0.65	0.195	2.3409	3.25
CZ08	1	1	1	0.85	0.33	0.0759	1	0.22	0	0	0	0	0.65	0.195	2.3409	3.25
CZ09	1	1	0.5	0.425	1	0.23	1	0.22	0	0	0	0	0.65	0.195	2.07	3.25
CZ10	1	1	1	0.85	0.33	0.0759	1	0.22	0	0	0	0	0.65	0.195	2.3409	3.25
CZ11	1	1	1	0.85	0.33	0.0759	1	0.22	0	0	0	0	0.65	0.195	2.3409	3.25
CZ12	1	1	1	0.85	0.67	0.1541	1	0.22	0	0	0	0	0.65	0.195	2.4191	3.25
CZ13	1	1	1	0.85	0.33	0.0759	1	0.22	0	0	0	0	0.65	0.195	2.3409	3.25
CZ14	1	1	1	0.85	0.33	0.0759	1	0.22	0	0	0	0	0.65	0.195	2.3409	3.25
CZ15	0.67	0.67	0.5	0.425	0.67	0.1541	1	0.22	0	0	0.67	0.3015	0.65	0.195	1.9656	3.25
CZ16	1	1	0.5	0.425	0.33	0.0759	1	0.22	0	0	0	0	0.65	0.195	1.9159	3.25
CZ17	1	1	0.5	0.425	0.33	0.0759	1	0.22	0	0	0	0	0.65	0.195	1.9159	3.25
CZ18	1	1	1	0.85	0.33	0.0759	1	0.22	0	0	0	0	0.65	0.195	2.3409	3.25
CZ19	1	1	1	0.85	0.33	0.0759	1	0.22	0	0	0	0	0.65	0.195	2.3409	3.25
CZ20	1	1	1	0.85	0.33	0.0759	1	0.22	0	0	0	0	0.65	0.195	2.3409	3.25
CZ21	1	1	1	0.85	0.33	0.0759	1	0.22	0	0	0	0	0.65	0.195	2.3409	3.25
CZ22	1	1	1	0.85	0.33	0.0759	1	0.22	0	0	0	0	0.65	0.195	2.3409	3.25
CZ23	1	1	1	0.85	0.33	0.0759	1	0.22	0	0	0	0	0.65	0.195	2.3409	3.25
CZ24	1	1	1	0.85	0.33	0.0759	1	0.22	0	0	0	0	0.65	0.195	2.3409	3.25
CZ25	1	1	1	0.85	0.33	0.0759	1	0.22	0	0	0	0	0.65	0.195	2.3409	3.25
CZ26	1	1	1	0.85	0.67	0.1541	1	0.22	0	0	0	0	0.65	0.195	2.4191	3.25
CZ27	1	1	1	0.85	0.67	0.1541	1	0.22	0	0	0	0	0.65	0.195	2.4191	3.25
CZ28	1	1	1	0.85	0.67	0.1541	1	0.22	0	0	0	0	0.65	0.195	2.4191	3.25
CZ29	1	1	1	0.85	0.67	0.1541	1	0.22	0	0	0	0	0.65	0.195	2.4191	3.25
CZ30	1	1	1	0.85	0.33	0.0759	1	0.22	0	0	0	0	0.65	0.195	2.3409	3.25
CZ31	1	1	1	0.85	0.67	0.1541	1	0.22	0	0	0	0	0.65	0.195	2.4191	3.25
CZ32	1	1	1	0.85	0.67	0.1541	1	0.22	0	0	0	0	0.65	0.195	2.4191	3.25
CZ33	1	1	1	0.85	0.33	0.0759	1	0.22	0	0	0	0	0.65	0.195	2.3409	3.25
CZ34	0.67	0.67	1	0.85	0.33	0.0759	1	0.22	0	0	0	0	0.65	0.195	2.0109	3.25
CZ35	1	1	1	0.85	0.33	0.0759	1	0.22	0	0	0	0	0.65	0.195	2.3409	3.25
CZ36	1	1	1	0.85	0.67	0.1541	1	0.22	0	0	0	0	0.65	0.195	2.4191	3.25
CZ37	1	1	1	0.85	0.67	0.1541	1	0.22	0	0	0	0	0.65	0.195	2.4191	3.25
CZ38	1	1	1	0.85	0.67	0.1541	1	0.22	0	0	0	0	0.65	0.195	2.4191	3.25
CZ39	1	1	1	0.85	0.33	0.0759	1	0.22	0	0	0	0	0.65	0.195	2.3409	3.25
CZ40	1	1	1	0.85	0.33	0.0759	1	0.22	0	0	0	0	0.65	0.195	2.3409	3.25
CZ41	0.67	0.67	1	0.85	0.67	0.1541	1	0.22	0	0	0	0	0.65	0.195	2.0891	3.25
CZ42	1	1	1	0.85	0.67	0.1541	1	0.22	0	0	0	0	0.65	0.195	2.4191	3.25
CZ43	1	1	1	0.85	0.33	0.0759	1	0.22	0	0	0	0	0.65	0.195	2.3409	3.25
CZ44	1	1	1	0.85	0.67	0.1541	1	0.22	0	0	0	0	0.65	0.195	2.4191	3.25
CZ45	1	1	1	0.85	0.33	0.0759	1	0.22	0	0	0	0	0.65	0.195	2.3409	3.25
CZ46	1	1	1	0.85	0.33	0.0759	1	0.22	0	0	0	0	0.65	0.195	2.3409	3.25
CZ47	1	1	1	0.85	0.67	0.1541	1	0.22	0	0	0	0	0.65	0.195	2.4191	3.25
CZ48	0.67	0.67	1	0.85	1	0.23	1	0.22	0	0	0	0	0.65	0.195	2.165	3.25
CZ49	0.67	0.67	1	0.85	0.67	0.1541	1	0.22	0	0	0	0	0.65	0.195	2.0891	3.25
CZ50	1	1	1	0.85	0.33	0.0759	1	0.22	0	0	0	0	0.65	0.195	2.3409	3.25
CZ51	1	1	1	0.85	1	0.23	1	0.22	0	0	0	0	0.65	0.195	2.495	3.25
CZ52	1	1	1	0.85	0.67	0.1541	1	0.22	0	0	0	0	0.65	0.195	2.4191	3.25
CZ53	1	1	1	0.85	0.33	0.0759	1	0.22	0	0	0	0	0.65	0.195	2.3409	3.25
CZ54	1	1	1	0.85	0.67	0.1541	1	0.22	0	0	0	0	0.65	0.195	2.4191	3.25
CZ55	1	1	1	0.85	1	0.23	1	0.22	0	0	0	0	0.65	0.195	2.495	3.25
CZ56	1	1	1	0.85	1	0.23	1	0.22	0	0	0	0	0.65	0.195	2.495	3.25
CZ57	1	1	1	0.85	1	0.23	1	0.22	0	0	0	0	0.65	0.195	2.495	3.25
TOTAL		55.02		46.75		6.8149		12.54		0		0.3015		11.115	132.541	185.25
EZ01	0.67	0.67	1	0.85	1	0.23	1	0.22	0	0	0	0	0.65	0.195	2.165	3.25
EZ02	0.67	0.67	0.5	0.425	0.67	0.1541	1	0.22	0	0	0	0	0.65	0.195	1.6641	3.25
EZ03	0.67	0.67	1	0.85	0.67	0.1541	1	0.22	0	0	0	0	0.65	0.195	2.0891	3.25
EZ04	0.67	0.67	1	0.85	0.67	0.1541	1	0.22	0	0	0	0	0.65	0.195	2.0891	3.25
EZ05	1	1	1	0.85	1	0.23	1	0.22	0	0	0	0	0.65	0.195	2.495	3.25
EZ06	0.67	0.67	1	0.85	0.67	0.1541	1	0.22	0	0	0	0	0.65	0.195	2.0891	3.25
EZ07	1	1	1	0.85	0.33	0.0759	1	0.22	0	0	0	0	0.65	0.195	2.3409	3.25
EZ08	0.67	0.67	0.5	0.425	0.33	0.0759	1	0.22	0	0	0	0	0.65	0.195	1.5859	3.25
EZ09	1	1	1	0.85	0.33	0.0759	1	0.22	0	0	0.67	0.3015	0.65	0.195	2.6424	3.25
EZ10	0.67	0.67	1	0.85	0.67	0.1541	1	0.22	0	0	0	0	0.65	0.195	2.0891	3.25
EZ11	1	1	1	0.85	0.33	0.0759	1	0.22	0	0	0	0	0.65	0.195	2.3409	3.25
EZ12	0.67	0.67	1	0.85	0.33	0.0759	1	0.22	0	0	0	0	0.65	0.195	2.0109	3.25
EZ13	1	1	1	0.85	0.33	0.0759	1	0.22	0	0	0	0	0.65	0.195	2.3409	3.25
EZ14	0.67	0.67	0.5	0.425	0.33	0.0759	1	0.22	0	0	0	0	0.65	0.195	1.5859	3.25
EZ15	0.33	0.33	1	0.85	0.33	0.0759	1	0.22	0	0	0	0	0.65	0.195	1.6709	3.25
EZ16	1	1	1	0.85	0.67	0.1541	1	0.22	0	0	0	0	0.65	0.195	2.4191	3.25
EZ17	0.67	0.67	1	0.85	0.33	0.0759	1	0.22	0	0	0	0	0.65	0.195	2.0109	3.25
EZ18	1	1	1	0.85	0.33	0.0759	1	0.22	0	0	0	0	0.65	0.195	2.3409	3.25
EZ19	1	1	1	0.85	0.33	0.0759	1	0.22	0	0	0	0	0.65	0.195	2.3409	3.25
EZ20	0.67	0.67	1	0.85	0.33	0.0759	1	0.22	0	0	0	0	0.65	0.195	2.0109	3.25
EZ21	1	1	1	0.85	0.33	0.0759	1	0.22	0	0	0	0	0.65	0.195	2.3409	3.25
EZ22	1	1	1	0.85	0.33	0.0759	1	0.22	0	0	0	0	0.65	0.195	2.3409	3.25
EZ23	0.67	0.67	1	0.85	0.33	0.0759	1	0.22	0	0	0	0	0.65	0.195	2.0109	3.25
EZ24	1	1	0.5	0.425	0.33	0.0759	1	0.22	0	0	0	0	0.65	0.195	1.9159	3.25
EZ25	1	1	1	0.85	0.33	0.0759	1	0.22	0	0	0	0	0.65	0.195	2.3409	3.25
EZ26	1	1	0.5	0.425	0.33	0.0759	1	0.22	0	0	0.67	0.3015	0.65	0.195	2.2174	3.25
EZ27	0.67	0.67	1	0.85	0.33	0.0759	1	0.22	0	0	0.67	0.3015	0.65	0.195	2.3124	3.25
EZ28	1	1	1	0.85	0.33	0.0759	1	0.22	0	0	0	0	0.65	0.195	2.3409	3.25
EZ29	0.67	0.67	1	0.85	0.33	0.0759	1	0.22	0	0	0	0	9.65	2.895	4.7109	3.25
EZ30	1	1	1	0.85	0.33	0.0759	1	0.22	0	0	0	0	0.65	0.195	2.3409	3.25
EZ31	1	1	1	0.85	0.33	0.0759	1	0.22	0	0	0	0	0.65	0.195	2.3409	3.25
EZ32	0.67	0.67	0.5	0.425	0.33	0.0759	1	0.22	0	0	0	0	0.65	0.195	1.5859	3.25
EZ33	0.67	0.67	1	0.85	0.67	0.1541	1	0.22	0	0	0	0	0.65	0.195	2.0891	3.25
EZ34	1	1	1	0.85	0.33	0.0759	1	0.22	0	0	0	0	0.65	0.195	2.3409	3.25
EZ35	0.67	0.67	1	0.85	0.33	0.0759	1	0.22	0	0	0	0	0.65	0.195	2.0109	3.25
EZ36	1	1	1	0.85	1	0.23	1	0.22	0	0	0	0	0.65	0.195	2.495	3.25
EZ37	1	1	1	0.85	1	0.23	1	0.22	0	0	0	0	0.65	0.195	2.495	3.25
EZ38	1	1	1	0.85	1	0.23	1	0.22	0	0	0.67	0.3015	0.65	0.195	2.7965	3.25
EZ39	1	1	1	0.85	0.33	0.0759	1	0.22	0	0	0	0	0.65	0.195	2.3409	3.25
EZ40	1	1	1	0.85	0.33	0.0759	1	0.22	0	0	0	0	0.65	0.195	2.3409	3.25
EZ41	1	1	1	0.85	0.33	0.0759	1	0.22	0	0	0	0	0.65	0.195	2.3409	3.25
EZ42	1	1	1	0.85	0.33	0.0759	1	0.22	0	0	0	0	0.65	0.195	2.3409	3.25
EZ43	1	1	1	0.85	0.33	0.0759	1	0.22	0	0	0	0	0.65	0.195	2.3409	3.25
EZ44	0.67	0.67	1	0.85	0.33	0.0759	1	0.22	0	0	0	0	0.65	0.195	2.0109	3.25
EZ45	1	1	1	0.85	0.33	0.0759	1	0.22	0	0	0	0	0.65	0.195	2.3409	3.25
EZ46	1	1	1	0.85	0.33	0.0759	1	0.22	0	0	0	0	0.65	0.195	2.3409	3.25
EZ47	1	1	1	0.85	0.33	0.0759	1	0.22	0	0	0	0	0.65	0.195	2.3409	3.25
EZ48	1	1	1	0.85	0.33	0.0759	1	0.22	0	0	0	0	0.65	0.195	2.3409	3.25
EZ49	0.67	0.67	1	0.85	0.33	0.0759	1	0.22	0	0	0	0	0.65	0.195	2.0109	3.25
EZ50	0.67	0.67	1	0.85	0.33	0.0759	1	0.22	0	0	0	0	0.65	0.195	2.0109	3.25
EZ51	1	1	1	0.85	0.33	0.0759	1	0.22	0	0	0	0	0.65	0.195	2.3409	3.25
EZ52	1	1	1	0.85	0.67	0.1541	1	0.22	0	0	0	0	0.65	0.195	2.4191	3.25
EZ53	0.67	0.67	1	0.85	0.67	0.1541	1	0.22	0	0	0	0	0.65	0.195	2.0891	3.25
EZ54	1	1	1	0.85	0.33	0.0759	1	0.22	0	0	0	0	0.65	0.195	2.3409	3.25
EZ55	1	1	1	0.85	0.33	0.0759	1	0.22	0	0	0	0	0.65	0.195	2.3409	3.25
EZ56	1	1	1	0.85	0.33	0.0759	1	0.22	0	0	0	0	0.65	0.195	2.3409	3.25
EZ57	1	1	1	0.85	0.33	0.0759	1	0.22	0	0	0	0	0.65	0.195	2.3409	3.25
EZ58	1	1	1	0.85	0.33	0.0759	1	0.22	0	0	0	0	0.65	0.195	2.3409	3.25
TOTAL		50.4		46.75		5.8765		12.76		0		1.206		14.01	131.003	188.5
SEZ01	1	1	1	0.85	0.33	0.0759	1	0.22	0	0	0	0	0.65	0.195	2.3409	3.25
SEZ02	0.67	0.67	1	0.85	0.33	0.0759	1	0.22	0	0	0	0	0.65	0.195	2.0109	3.25
SEZ03	1	1	1	0.85	0.67	0.1541	1	0.22	0	0	0	0	0.65	0.195	2.4191	3.25
SEZ04	1	1	1	0.85	0.67	0.1541	1	0.22	0	0	0	0	0.65	0.195	2.4191	3.25
SEZ05	1	1	1	0.85	0.67	0.1541	1	0.22	0	0	0	0	0.65	0.195	2.4191	3.25
SEZ06	1	1	0.5	0.425	0.33	0.0759	1	0.22	0	0	0	0	0.65	0.195	1.9159	3.25
SEZ07	1	1	1	0.85	0.33	0.0759	1	0.22	0	0	0	0	0.65	0.195	2.3409	3.25
SEZ08	0.65	0.65	1	0.85	0.33	0.0759	1	0.22	0	0	0	0	0.65	0.195	1.9909	3.25
SEZ09	1	1	1	0.85	0.67	0.1541	1	0.22	0	0	0	0	0.65	0.195	2.4191	3.25
SEZ10	1	1	0.5	0.425	0.33	0.0759	1	0.22	0	0	0	0	0.65	0.195	1.9159	3.25
SEZ11	1	1	1	0.85	0.67	0.1541	1	0.22	0	0	0	0	0.65	0.195	2.4191	3.25
SEZ12	1	1	1	0.85	0.67	0.1541	1	0.22	0	0	0	0	0.65	0.195	2.4191	3.25
SEZ13	0.67	0.67	1	0.85	0.33	0.0759	1	0.22	0	0	0	0	0.65	0.195	2.0109	3.25
SEZ14	1	1	0.5	0.425	0.33	0.0759	1	0.22	0	0	0	0	0.65	0.195	1.9159	3.25
SEZ15	1	1	1	0.85	0.33	0.0759	1	0.22	0	0	0	0	0.65	0.195	2.3409	3.25
SEZ16	1	1	1	0.85	0.33	0.0759	1	0.22	0	0	0	0	0.65	0.195	2.3409	3.25
SEZ17	1	1	1	0.85	0.33	0.0759	1	0.22	0	0	0	0	0.65	0.195	2.3409	3.25
SEZ18	1	1	1	0.85	0.67	0.1541	1	0.22	0	0	0	0	0.65	0.195	2.4191	3.25
SEZ19	1	1	1	0.85	0.67	0.1541	1	0.22	0	0	0	0	0.65	0.195	2.4191	3.25
SEZ20	1	1	1	0.85	0.67	0.1541	1	0.22	0	0	0	0	0.65	0.195	2.4191	3.25
SEZ21	1	1	1	0.85	0.33	0.0759	1	0.22	0	0	0	0	0.65	0.195	2.3409	3.25
SEZ22	1	1	1	0.85	0.67	0.1541	1	0.22	0	0	0	0	0.65	0.195	2.4191	3.25
TOTAL		20.99		17.425		2.4518		4.84		0		0		4.29	49.9968	71.5
MZ01	1	1	1	0.85	0.33	0.0759	1	0.22	0	0	0	0	0.65	0.195	2.3409	3.25
MZ02	1	1	1	0.85	0.33	0.0759	1	0.22	0	0	0	0	0.65	0.195	2.3409	3.25
MZ03	1	1	1	0.85	0.67	0.1541	1	0.22	0	0	0	0	0.65	0.195	2.4191	3.25
MZ04	1	1	1	0.85	0.33	0.0759	1	0.22	0	0	0	0	0.65	0.195	2.3409	3.25
MZ05	1	1	1	0.85	0.67	0.1541	1	0.22	0	0	0	0	0.65	0.195	2.4191	3.25
MZ06	1	1	1	0.85	0.33	0.0759	1	0.22	0	0	0	0	0.65	0.195	2.3409	3.25
MZ07	1	1	1	0.85	0.67	0.1541	1	0.22	0	0	0	0	0.65	0.195	2.4191	3.25
MZ08	0.67	0.67	1	0.85	0.33	0.0759	1	0.22	0	0	0	0	0.65	0.195	2.0109	3.25
MZ09	1	1	1	0.85	0.67	0.1541	1	0.22	0	0	0	0	0.65	0.195	2.4191	3.25
MZ10	1	1	1	0.85	0.33	0.0759	1	0.22	0	0	0	0	0.65	0.195	2.3409	3.25
MZ11	1	1	1	0.85	0.67	0.1541	1	0.22	0	0	0	0	0.65	0.195	2.4191	3.25
MZ12	1	1	1	0.85	0.33	0.0759	1	0.22	0	0	0	0	0.65	0.195	2.3409	3.25
MZ13	1	1	1	0.85	0.67	0.1541	1	0.22	0	0	0	0	0.65	0.195	2.4191	3.25
MZ14	0.67	0.67	1	0.85	0.33	0.0759	1	0.22	0	0	0	0	0.65	0.195	2.0109	3.25
MZ15	0.67	0.67	1	0.85	0.67	0.1541	1	0.22	0	0	0	0	0.65	0.195	2.0891	3.25
MZ16	0.67	0.67	1	0.85	0.33	0.0759	1	0.22	0	0	0	0	0.65	0.195	2.0109	3.25
MZ17	1	1	1	0.85	0.67	0.1541	1	0.22	0	0	0	0	0.65	0.195	2.4191	3.25
MZ18	1	1	1	0.85	0.67	0.1541	1	0.22	0	0	0	0	0.65	0.195	2.4191	3.25
TOTAL		16.68		15.3		2.07		3.96		0		0		3.51	41.52	58.5
SZ01	1	1	1	0.85	0.33	0.0759	1	0.22	0	0	0	0	0.65	0.195	2.3409	3.25
Sz02	1	1	1	0.85	0.33	0.0759	1	0.22	0	0	0	0	0.65	0.195	2.3409	3.25
SZ03	1	1	1	0.85	0.33	0.0759	1	0.22	0	0	0	0	0.65	0.195	2.3409	3.25
SZ04	1	1	1	0.85	0.33	0.0759	1	0.22	0	0	0	0	0.65	0.195	2.3409	3.25
SZ05	1	1	0.5	0.425	1	0.23	1	0.22	0	0	0	0	0.65	0.195	2.07	3.25
SZ06	1	1	1	0.85	0.33	0.0759	1	0.22	0	0	0	0	1	0.3	2.4459	3.25
SZ07	1	1	1	0.85	0.33	0.0759	1	0.22	0	0	0	0	0.65	0.195	2.3409	3.25
SZ08	1	1	1	0.85	0.33	0.0759	1	0.22	0	0	0	0	0.65	0.195	2.3409	3.25
SZ09	1	1	1	0.85	0.33	0.0759	1	0.22	0	0	0	0	0.65	0.195	2.3409	3.25
SZ10	1	1	1	0.85	0.33	0.0759	1	0.22	0	0	0	0	0.65	0.195	2.3409	3.25
SZ11	0.67	0.67	1	0.85	0.33	0.0759	1	0.22	0	0	0	0	0.65	0.195	2.0109	3.25
SZ12	1	1	1	0.85	0.33	0.0759	1	0.22	0	0	0	0	0.65	0.195	2.3409	3.25
SZ13	1	1	0.67	0.5695	0.33	0.0759	1	0.22	0	0	0	0	0.65	0.195	2.0604	3.25
SZ14	1	1	1	0.85	1	0.23	1	0.22	0	0	0	0	0.65	0.195	2.495	3.25
SZ15	1	1	1	0.85	0.33	0.0759	1	0.22	0	0	0	0	0.65	0.195	2.3409	3.25
SZ16	1	1	1	0.85	0.67	0.1541	1	0.22	0	0	0	0	0.65	0.195	2.4191	3.25
SZ17	1	1	1	0.85	0.33	0.0759	1	0.22	0	0	0	0	0.65	0.195	2.3409	3.25
SZ18	1	1	1	0.85	0.67	0.1541	1	0.22	0	0	0	0	0.65	0.195	2.4191	3.25
SZ19	1	1	0.5	0.425	0.33	0.0759	1	0.22	0	0	0	0	0.65	0.195	1.9159	3.25
SZ20	1	1	1	0.85	0.33	0.0759	1	0.22	0	0	0	0	0.65	0.195	2.3409	3.25
SZ21	1	1	1	0.85	0.33	0.0759	1	0.22	0	0	0	0	0.65	0.195	2.3409	3.25
SZ22	1	1	1	0.85	0.33	0.0759	1	0.22	0	0	0	0	0.65	0.195	2.3409	3.25
SZ23	1	1	1	0.85	0.33	0.0759	1	0.22	0	0	0	0	0.65	0.195	2.3409	3.25
SZ24	1	1	1	0.85	0.33	0.0759	1	0.22	0	0	0	0	0.65	0.195	2.3409	3.25
SZ25	1	1	1	0.85	0.33	0.0759	1	0.22	0	0	0	0	0.65	0.195	2.3409	3.25
SZ26	1	1	0.5	0.425	0.33	0.0759	1	0.22	0	0	0	0	0.65	0.195	1.9159	3.25
SZ27	1	1	1	0.85	0.67	0.1541	1	0.22	0	0	0	0	0.65	0.195	2.4191	3.25
SZ28	1	1	1	0.85	0.67	0.1541	1	0.22	0	0	0	0	0.65	0.195	2.4191	3.25
SZ29	1	1	1	0.85	0.67	0.1541	1	0.22	0	0	0	0	0.65	0.195	2.4191	3.25
SZ30	1	1	1	0.85	0.67	0.1541	1	0.22	0	0	0	0	0.65	0.195	2.4191	3.25
SZ31	0.67	0.67	1	0.85	0.33	0.0759	1	0.22	0	0	0	0	0.65	0.195	2.0109	3.25
SZ32	1	1	1	0.85	0.33	0.0759	1	0.22	0	0	0	0	0.65	0.195	2.3409	3.25
SZ33	1	1	1	0.85	0.67	0.1541	1	0.22	0	0	0	0	0.65	0.195	2.4191	3.25
SZ34	1	1	1	0.85	0.33	0.0759	1	0.22	0	0	0	0	0.65	0.195	2.3409	3.25
SZ35	1	1	1	0.85	0.33	0.0759	1	0.22	0	0	0	0	0.65	0.195	2.3409	3.25
SZ36	1	1	0.5	0.425	0.33	0.0759	1	0.22	0	0	0	0	0.65	0.195	1.9159	3.25
SZ37	1	1	1	0.85	0.67	0.1541	1	0.22	0	0	0	0	0.65	0.195	2.4191	3.25
SZ38	1	1	1	0.85	0.67	0.1541	1	0.22	0	0	0	0	0.65	0.195	2.4191	3.25
SZ39	1	1	1	0.85	0.33	0.0759	1	0.22	0	0	0	0	0.65	0.195	2.3409	3.25
SZ40	1	1	1	0.85	0.33	0.0759	1	0.22	0	0	0	0	0.65	0.195	2.3409	3.25
SZ41	1	1	1	0.85	0.33	0.0759	1	0.22	0	0	0	0	0.65	0.195	2.3409	3.25
SZ42	1	1	1	0.85	0.67	0.1541	1	0.22	0	0	0	0	0.65	0.195	2.4191	3.25
SZ43	1	1	1	0.85	0.67	0.1541	1	0.22	0	0	0	0	0.65	0.195	2.4191	3.25
SZ44	1	1	1	0.85	0.67	0.1541	1	0.22	0	0	0	0	0.65	0.195	2.4191	3.25
SZ45	1	1	1	0.85	0.67	0.1541	1	0.22	0	0	0	0	0.65	0.195	2.4191	3.25
SZ46	1	1	1	0.85	0.67	0.1541	1	0.22	0	0	0	0	0.65	0.195	2.4191	3.25
SZ47	1	1	1	0.85	0.67	0.1541	1	0.22	0	0	0	0	0.65	0.195	2.4191	3.25
SZ48	0.67	0.67	0.5	0.425	0.67	0.1541	1	0.22	0	0	0	0	0.65	0.195	1.6641	3.25
SZ49	1	1	1	0.85	0.67	0.1541	1	0.22	0	0	0	0	0.65	0.195	2.4191	3.25
SZ50	1	1	1	0.85	0.67	0.1541	1	0.22	0	0	0	0	0.65	0.195	2.4191	3.25
SZ51	1	1	0.5	0.425	0.67	0.1541	1	0.22	0	0	0	0	0.65	0.195	1.9941	3.25
SZ52	1	1	1	0.85	0.67	0.1541	1	0.22	0	0	0	0	0.65	0.195	2.4191	3.25
SZ53	1	1	1	0.85	0.33	0.0759	1	0.22	0	0	0	0	0.65	0.195	2.3409	3.25
SZ54	1	1	1	0.85	0.33	0.0759	1	0.22	0	0	0	0	0.65	0.195	2.3409	3.25
SZ55	1	1	1	0.85	0.33	0.0759	1	0.22	0	0	0	0	0.65	0.195	2.3409	3.25
SZ56	1	1	1	0.85	0.33	0.0759	1	0.22	0	0	0	0	0.65	0.195	2.3409	3.25
SZ57	1	1	1	0.85	0.33	0.0759	1	0.22	0	0	0	0	0.65	0.195	2.3409	3.25
SZ58	1	1	1	0.85	1	0.23	1	0.22	0	0	0	0	0.65	0.195	2.495	3.25
SZ59	1	1	1	0.85	0.67	0.1541	1	0.22	0	0	0	0	0.65	0.195	2.4191	3.25
TOTAL		58.01		47.3195		6.5826		12.98		0		0		11.61	136.502	191.75
REGIONAL TOTAL		298.78		255.995		35.2866		68.86		0		1.5075		63.84	724.269	1017.25

## Sheet: HAT
ID	CFR/Human	CFR/R	PHDAAE	PHDAAE/R	CFR/Animal	CFR/R	OIED+	OIED+/R	ELMPD+	ELMPD+/R	Collaboration	Collaboration/R	Intervention	Intervention	Overall_Score	Max score
WZ01	0.67	0.67	0.5	0.425	0.67	0.1541	1	0.22	1	0.2	0	0	0.65	0.195	1.8641	3.25
WZ02	0.67	0.67	0.5	0.425	0.67	0.1541	1	0.22	1	0.2	0	0	0.65	0.195	1.8641	3.25
WZ03	0.33	0.33	0.5	0.425	0.67	0.1541	1	0.22	1	0.2	0	0	0.65	0.195	1.5241	3.25
WZ04	0.33	0.33	1	0.85	0.67	0.1541	1	0.22	1	0.2	0	0	0.65	0.195	1.9491	3.25
WZ05	0.33	0.33	0.5	0.425	0.67	0.1541	1	0.22	1	0.2	0	0	0.65	0.195	1.5241	3.25
WZ06	0.67	0.67	0.5	0.425	0.33	0.0759	1	0.22	1	0.2	0	0	0.65	0.195	1.7859	3.25
WZ07	0.67	0.67	0	0	0.67	0.1541	1	0.22	1	0.2	0	0	0.65	0.195	1.4391	3.25
WZ08	0.33	0.33	0.5	0.425	0.67	0.1541	1	0.22	1	0.2	0	0	0.65	0.195	1.5241	3.25
WZ09	0.67	0.67	0.5	0.425	0.33	0.0759	1	0.22	1	0.2	0	0	0.65	0.195	1.7859	3.25
WZ10	0.33	0.33	0.5	0.425	0.33	0.0759	1	0.22	1	0.2	0	0	0.65	0.195	1.4459	3.25
WZ11	0.67	0.67	0.5	0.425	0.33	0.0759	1	0.22	1	0.2	0	0	0.65	0.195	1.7859	3.25
WZ12	0.67	0.67	0	0	0.33	0.0759	1	0.22	1	0.2	0	0	0.65	0.195	1.3609	3.25
WZ13	0.33	0.33	0.5	0.425	0.67	0.1541	1	0.22	1	0.2	0	0	0.65	0.195	1.5241	3.25
WZ14	0.33	0.33	0.5	0.425	0.33	0.0759	1	0.22	1	0.2	0	0	0.65	0.195	1.4459	3.25
WZ15	0.67	0.67	0.5	0.425	0.33	0.0759	1	0.22	1	0.2	0	0	0.65	0.195	1.7859	3.25
WZ16	0.67	0.67	0	0	0.67	0.1541	1	0.22	1	0.2	0	0	0.65	0.195	1.4391	3.25
WZ17	0.67	0.67	0.5	0.425	0.67	0.1541	1	0.22	1	0.2	0	0	0.65	0.195	1.8641	3.25
WZ18	0.67	0.67	0.5	0.425	0.33	0.0759	1	0.22	1	0.2	0	0	0.65	0.195	1.7859	3.25
WZ19	0.33	0.33	0.5	0.425	0.67	0.1541	1	0.22	1	0.2	0	0	0.65	0.195	1.5241	3.25
WZ20	0.33	0.33	0.5	0.425	0.67	0.1541	1	0.22	1	0.2	0	0	0.65	0.195	1.5241	3.25
WZ21	0.67	0.67	0.5	0.425	0.67	0.1541	1	0.22	1	0.2	0	0	0.65	0.195	1.8641	3.25
WZ22	0.33	0.33	1	0.85	0.67	0.1541	1	0.22	1	0.2	0	0	0.65	0.195	1.9491	3.25
WZ23	0.33	0.33	0.5	0.425	0.67	0.1541	1	0.22	1	0.2	0	0	0.65	0.195	1.5241	3.25
WZ24	0.67	0.67	0	0	0.67	0.1541	1	0.22	1	0.2	0	0	0.65	0.195	1.4391	3.25
WZ25	0.67	0.67	0.5	0.425	0.67	0.1541	1	0.22	1	0.2	0	0	0.65	0.195	1.8641	3.25
WZ26	0.33	0.33	0.5	0.425	0.33	0.0759	1	0.22	1	0.2	0	0	0.65	0.195	1.4459	3.25
WZ27	0.67	0.67	0.5	0.425	0.67	0.1541	1	0.22	1	0.2	0	0	0.65	0.195	1.8641	3.25
WZ28	0.67	0.67	0	0	0.67	0.1541	1	0.22	1	0.2	0	0	0.65	0.195	1.4391	3.25
WZ29	0.67	0.67	1	0.85	0.33	0.0759	1	0.22	1	0.2	0	0	0.65	0.195	2.2109	3.25
WZ30	0.33	0.33	0.5	0.425	0.67	0.1541	1	0.22	1	0.2	0	0	0.65	0.195	1.5241	3.25
WZ31	0.33	0.33	0.5	0.425	0.67	0.1541	1	0.22	1	0.2	0	0	0.65	0.195	1.5241	3.25
WZ32	0.67	0.67	0.5	0.425	0.33	0.0759	1	0.22	1	0.2	0	0	0.65	0.195	1.7859	3.25
WZ33	0.67	0.67	1	0.85	0.67	0.1541	1	0.22	1	0.2	0	0	0.65	0.195	2.2891	3.25
WZ34	0.33	0.33	0.5	0.425	0.33	0.0759	1	0.22	1	0.2	0	0	0.65	0.195	1.4459	3.25
WZ35	0.67	0.67	0.5	0.425	0.67	0.1541	1	0.22	1	0.2	0	0	0.65	0.195	1.8641	3.25
WZ36	0.33	0.33	0.5	0.425	0.33	0.0759	1	0.22	1	0.2	0	0	0.65	0.195	1.4459	3.25
WZ37	0.33	0.33	0.5	0.425	0.33	0.0759	1	0.22	1	0.2	0	0	0.65	0.195	1.4459	3.25
WZ38	0.67	0.67	0.5	0.425	0.67	0.1541	1	0.22	1	0.2	0	0	0.65	0.195	1.8641	3.25
WZ39	0.67	0.67	0.5	0.425	0.67	0.1541	1	0.22	1	0.2	0	0	0.65	0.195	1.8641	3.25
WZ40	0.67	0.67	1	0.85	0.67	0.1541	1	0.22	1	0.2	0	0	0.65	0.195	2.2891	3.25
WZ41	0.33	0.33	0.5	0.425	0.33	0.0759	1	0.22	1	0.2	0	0	0.65	0.195	1.4459	3.25
WZ42	0.67	0.67	0.5	0.425	0.67	0.1541	1	0.22	1	0.2	0	0	0.65	0.195	1.8641	3.25
WZ43	0.33	0.33	0.5	0.425	0.67	0.1541	1	0.22	1	0.2	0	0	0.65	0.195	1.5241	3.25
WZ44	0.67	0.67	1	0.85	0.67	0.1541	1	0.22	1	0.2	0	0	0.65	0.195	2.2891	3.25
WZ45	0.33	0.33	0.5	0.425	0.67	0.1541	1	0.22	1	0.2	0	0	0.65	0.195	1.5241	3.25
WZ46	0.67	0.67	0.5	0.425	0.67	0.1541	1	0.22	1	0.2	0	0	0.65	0.195	1.8641	3.25
WZ47	0.67	0.67	0.5	0.425	0.67	0.1541	1	0.22	1	0.2	0	0	0.65	0.195	1.8641	3.25
WZ48	0.33	0.33	0.5	0.425	0.67	0.1541	1	0.22	1	0.2	0	0	0.65	0.195	1.5241	3.25
TOTAL		25.02	24.5	20.825	27.06	6.2238	48	10.56	48	9.6	0	0	31.2	9.36	81.5888	156
NWZ01	0.67	0.67	0.5	0.425	0.33	0.0759	1	0.22	1	0.2	0	0	0.65	0.195	1.7859	3.25
NWZ02	0.67	0.67	0.5	0.425	0.33	0.0759	1	0.22	1	0.2	0	0	0.65	0.195	1.7859	3.25
NWZ03	0.33	0.33	1	0.85	0.33	0.0759	1	0.22	1	0.2	0	0	0.65	0.195	1.8709	3.25
NWZ04	0.33	0.33	0.5	0.425	0.67	0.1541	1	0.22	1	0.2	0	0	0.65	0.195	1.5241	3.25
NWZ05	0.67	0.67	0.5	0.425	0.33	0.0759	1	0.22	1	0.2	0	0	0.65	0.195	1.7859	3.25
NWZ06	0.67	0.67	0.5	0.425	0.33	0.0759	1	0.22	1	0.2	0	0	0.65	0.195	1.7859	3.25
NWZ07	0.33	0.33	0	0	0.33	0.0759	1	0.22	1	0.2	0	0	0.65	0.195	1.0209	3.25
NWZ08	0.67	0.67	0.5	0.425	0.33	0.0759	1	0.22	1	0.2	0	0	0.65	0.195	1.7859	3.25
NWZ09	0.33	0.33	0.5	0.425	0.33	0.0759	1	0.22	1	0.2	0	0	0.65	0.195	1.4459	3.25
NWZ10	0.67	0.67	0.5	0.425	0.33	0.0759	1	0.22	1	0.2	0	0	0.65	0.195	1.7859	3.25
NWZ11	0.67	0.67	1	0.85	0.33	0.0759	1	0.22	1	0.2	0	0	0.65	0.195	2.2109	3.25
NWZ12	0.67	0.67	0.5	0.425	0.33	0.0759	1	0.22	1	0.2	0	0	0.65	0.195	1.7859	3.25
NWZ13	0.67	0.67	0.5	0.425	0.33	0.0759	1	0.22	1	0.2	0	0	0.65	0.195	1.7859	3.25
NWZ14	0.33	0.33	0.5	0.425	0.33	0.0759	1	0.22	1	0.2	0	0	0.65	0.195	1.4459	3.25
NWZ15	0.67	0.67	0.5	0.425	0.33	0.0759	1	0.22	1	0.2	0	0	0.65	0.195	1.7859	3.25
NWZ16	0.33	0.33	0.5	0.425	0.33	0.0759	1	0.22	1	0.2	0	0	0.65	0.195	1.4459	3.25
NWZ17	0.67	0.67	0.5	0.425	0.33	0.0759	1	0.22	1	0.2	0	0	0.65	0.195	1.7859	3.25
NWZ18	0.67	0.67	0.5	0.425	0.33	0.0759	1	0.22	1	0.2	0	0	0.65	0.195	1.7859	3.25
NWZ19	0.33	0.33	0.5	0.425	0.33	0.0759	1	0.22	1	0.2	0	0	0.65	0.195	1.4459	3.25
NWZ20	0.33	0.33	1	0.85	0.33	0.0759	1	0.22	1	0.2	0	0	0.65	0.195	1.8709	3.25
NWZ21	0.67	0.67	0.5	0.425	0.67	0.1541	1	0.22	1	0.2	0	0	0.65	0.195	1.8641	3.25
NWZ22	0.67	0.67	0	0	0.33	0.0759	1	0.22	1	0.2	0	0	0.65	0.195	1.3609	3.25
NWZ23	0.67	0.67	0.5	0.425	0.33	0.0759	1	0.22	1	0.2	0	0	0.65	0.195	1.7859	3.25
NWZ24	0.33	0.33	0.5	0.425	0.67	0.1541	1	0.22	1	0.2	0	0	0.65	0.195	1.5241	3.25
NWZ25	0.67	0.67	0.5	0.425	0.67	0.1541	1	0.22	1	0.2	0	0	0.65	0.195	1.8641	3.25
NWZ26	0.67	0.67	1	0.85	0.33	0.0759	1	0.22	1	0.2	0	0	0.65	0.195	2.2109	3.25
NWZ27	0.33	0.33	0.5	0.425	0.33	0.0759	1	0.22	1	0.2	0	0	0.65	0.195	1.4459	3.25
NWZ28	0.67	0.67	0.5	0.425	0.67	0.1541	1	0.22	1	0.2	0	0	0.65	0.195	1.8641	3.25
NWZ29	0.67	0.67	0.5	0.425	0.67	0.1541	1	0.22	1	0.2	0	0	0.65	0.195	1.8641	3.25
NWZ30	0.67	0.67	0.5	0.425	0.67	0.1541	1	0.22	1	0.2	0	0	0.65	0.195	1.8641	3.25
NWZ31	0.33	0.33	0.5	0.425	0.67	0.1541	1	0.22	1	0.2	0	0	0.65	0.195	1.5241	3.25
NWZ32	0.67	0.67	0.5	0.425	0.67	0.1541	1	0.22	1	0.2	0	0	0.65	0.195	1.8641	3.25
NWZ33	0.67	0.67	0.5	0.425	0.67	0.1541	1	0.22	1	0.2	0	0	0.65	0.195	1.8641	3.25
NWZ34	0.67	0.67	0.5	0.425	0.33	0.0759	1	0.22	1	0.2	0	0	0.65	0.195	1.7859	3.25
NWZ35	0.67	0.67	1	0.85	0.33	0.0759	1	0.22	1	0.2	0	0	0.65	0.195	2.2109	3.25
NWZ36	0.67	0.67	0.5	0.425	0.33	0.0759	1	0.22	1	0.2	0	0	0.65	0.195	1.7859	3.25
NWZ37	0.67	0.67	0.5	0.425	0.33	0.0759	1	0.22	1	0.2	0	0	0.65	0.195	1.7859	3.25
NWZ38	0.67	0.67	0.5	0.425	0.33	0.0759	1	0.22	1	0.2	0	0	0.65	0.195	1.7859	3.25
NWZ39	0.33	0.33	1	0.85	0.67	0.1541	1	0.22	1	0.2	0	0	0.65	0.195	1.9491	3.25
NWZ40	0.67	0.67	0.5	0.425	0.33	0.0759	1	0.22	1	0.2	0	0	0.65	0.195	1.7859	3.25
NWZ41	0.67	0.67	0	0	0.33	0.0759	1	0.22	1	0.2	0	0	0.65	0.195	1.3609	3.25
NWZ42	0.33	0.33	0.5	0.425	0.33	0.0759	1	0.22	1	0.2	0	0	0.65	0.195	1.4459	3.25
NWZ43	0.33	0.33	0.5	0.425	0.67	0.1541	1	0.22	1	0.2	0	0	0.65	0.195	1.5241	3.25
NWZ44	0.67	0.67	0.5	0.425	0.67	0.1541	1	0.22	1	0.2	0	0	0.65	0.195	1.8641	3.25
NWZ45	0.67	0.67	0.5	0.425	0.33	0.0759	1	0.22	1	0.2	0	0	0.65	0.195	1.7859	3.25
NWZ46	0.67	0.67	1	0.85	0.33	0.0759	1	0.22	1	0.2	0	0	0.65	0.195	2.2109	3.25
NWZ47	0.33	0.33	0.5	0.425	0.67	0.1541	1	0.22	1	0.2	0	0	0.65	0.195	1.5241	3.25
NWZ48	0.67	0.67	0	0	0.67	0.1541	1	0.22	1	0.2	0	0	0.65	0.195	1.4391	3.25
NWZ49	0.33	0.33	0.5	0.425	0.33	0.0759	1	0.22	1	0.2	0	0	0.65	0.195	1.4459	3.25
NWZ50	0.67	0.67	0.5	0.425	0.67	0.1541	1	0.22	1	0.2	0	0	0.65	0.195	1.8641	3.25
NWZ51	0.67	0.67	0.5	0.425	0.67	0.1541	1	0.22	1	0.2	0	0	0.65	0.195	1.8641	3.25
TOTAL		28.73		22.95		5.2003		11.22		10.2		0		9.945	88.2453	165.75
CZ01	0.67	0.67	0.5	0.425	0.33	0.0759	1	0.22	1	0.2	0	0	0.65	0.195	1.7859	3.25
CZ02	0.67	0.67	0.5	0.425	0.33	0.0759	1	0.22	1	0.2	0	0	0.65	0.195	1.7859	3.25
CZ03	0.33	0.33	0	0	0.33	0.0759	1	0.22	1	0.2	0	0	0.65	0.195	1.0209	3.25
CZ04	0.67	0.67	0.5	0.425	0.33	0.0759	1	0.22	1	0.2	0	0	0.65	0.195	1.7859	3.25
CZ05	0.33	0.33	0.5	0.425	0.67	0.1541	1	0.22	1	0.2	0	0	0.65	0.195	1.5241	3.25
CZ06	0.67	0.67	0.5	0.425	0.67	0.1541	1	0.22	1	0.2	0	0	0.65	0.195	1.8641	3.25
CZ07	0.33	0.33	0.5	0.425	0.33	0.0759	1	0.22	1	0.2	0	0	0.65	0.195	1.4459	3.25
CZ08	0.67	0.67	0.5	0.425	0.33	0.0759	1	0.22	1	0.2	0	0	0.65	0.195	1.7859	3.25
CZ09	0.67	0.67	1	0.85	0.33	0.0759	1	0.22	1	0.2	0	0	0.65	0.195	2.2109	3.25
CZ10	0.33	0.33	0.5	0.425	0.33	0.0759	1	0.22	1	0.2	0	0	0.65	0.195	1.4459	3.25
CZ11	0.67	0.67	0.5	0.425	0.33	0.0759	1	0.22	1	0.2	0	0	0.65	0.195	1.7859	3.25
CZ12	0.33	0.33	0.5	0.425	0.33	0.0759	1	0.22	1	0.2	0	0	0.65	0.195	1.4459	3.25
CZ13	0.67	0.67	0.5	0.425	0.33	0.0759	1	0.22	1	0.2	0	0	0.65	0.195	1.7859	3.25
CZ14	0.67	0.67	0.5	0.425	0.33	0.0759	1	0.22	1	0.2	0	0	0.65	0.195	1.7859	3.25
CZ15	0.67	0.67	0.5	0.425	0.67	0.1541	1	0.22	1	0.2	0.67	0.3015	0.65	0.195	2.1656	3.25
CZ16	0.67	0.67	0.5	0.425	0.33	0.0759	1	0.22	1	0.2	0	0	0.65	0.195	1.7859	3.25
CZ17	0.67	0.67	0	0	0.33	0.0759	1	0.22	1	0.2	0	0	0.65	0.195	1.3609	3.25
CZ18	0.33	0.33	0.5	0.425	0.33	0.0759	1	0.22	1	0.2	0	0	0.65	0.195	1.4459	3.25
CZ19	0.33	0.33	0.5	0.425	0.33	0.0759	1	0.22	1	0.2	0	0	0.65	0.195	1.4459	3.25
CZ20	0.67	0.67	1	0.85	0.33	0.0759	1	0.22	1	0.2	0	0	0.65	0.195	2.2109	3.25
CZ21	0.33	0.33	0.5	0.425	0.33	0.0759	1	0.22	1	0.2	0	0	0.65	0.195	1.4459	3.25
CZ22	0.67	0.67	0.5	0.425	0.33	0.0759	1	0.22	1	0.2	0	0	0.65	0.195	1.7859	3.25
CZ23	0.33	0.33	0.5	0.425	0.33	0.0759	1	0.22	1	0.2	0	0	0.65	0.195	1.4459	3.25
CZ24	0.33	0.33	0.5	0.425	0.33	0.0759	1	0.22	1	0.2	0	0	0.65	0.195	1.4459	3.25
CZ25	0.67	0.67	0.5	0.425	0.67	0.1541	1	0.22	1	0.2	0	0	0.65	0.195	1.8641	3.25
CZ26	0.67	0.67	0.5	0.425	0.67	0.1541	1	0.22	1	0.2	0	0	0.65	0.195	1.8641	3.25
CZ27	0.67	0.67	0.5	0.425	0.33	0.0759	1	0.22	1	0.2	0	0	0.65	0.195	1.7859	3.25
CZ28	0.33	0.33	0.5	0.425	0.33	0.0759	1	0.22	1	0.2	0	0	0.65	0.195	1.4459	3.25
CZ29	0.67	0.67	0.5	0.425	0.33	0.0759	1	0.22	1	0.2	0	0	0.65	0.195	1.7859	3.25
CZ30	0.67	0.67	0.5	0.425	0.33	0.0759	1	0.22	1	0.2	0	0	0.65	0.195	1.7859	3.25
CZ31	0.33	0.33	0	0	0.33	0.0759	1	0.22	1	0.2	0	0	0.65	0.195	1.0209	3.25
CZ32	0.67	0.67	0.5	0.425	0.33	0.0759	1	0.22	1	0.2	0	0	0.65	0.195	1.7859	3.25
CZ33	0.33	0.33	0.5	0.425	0.33	0.0759	1	0.22	1	0.2	0	0	0.65	0.195	1.4459	3.25
CZ34	0.67	0.67	0.5	0.425	0.33	0.0759	1	0.22	1	0.2	0	0	0.65	0.195	1.7859	3.25
CZ35	0.67	0.67	0.5	0.425	0.33	0.0759	1	0.22	1	0.2	0	0	0.65	0.195	1.7859	3.25
CZ36	0.67	0.67	0.5	0.425	0.33	0.0759	1	0.22	1	0.2	0	0	0.65	0.195	1.7859	3.25
CZ37	0.67	0.67	0.5	0.425	0.33	0.0759	1	0.22	1	0.2	0	0	0.65	0.195	1.7859	3.25
CZ38	0.67	0.67	0	0	0.67	0.1541	1	0.22	1	0.2	0	0	0.65	0.195	1.4391	3.25
CZ39	0.67	0.67	0.5	0.425	0.67	0.1541	1	0.22	1	0.2	0	0	0.65	0.195	1.8641	3.25
CZ40	0.67	0.67	0.5	0.425	0.67	0.1541	1	0.22	1	0.2	0	0	0.65	0.195	1.8641	3.25
CZ41	0.67	0.67	0.5	0.425	0.67	0.1541	1	0.22	1	0.2	0	0	0.65	0.195	1.8641	3.25
CZ42	0.67	0.67	0.5	0.425	0.67	0.1541	1	0.22	1	0.2	0	0	0.65	0.195	1.8641	3.25
CZ43	0.67	0.67	1	0.85	0.33	0.0759	1	0.22	1	0.2	0	0	0.65	0.195	2.2109	3.25
CZ44	0.67	0.67	0.5	0.425	0.33	0.0759	1	0.22	1	0.2	0	0	0.65	0.195	1.7859	3.25
CZ45	0.67	0.67	0.5	0.425	0.33	0.0759	1	0.22	1	0.2	0	0	0.65	0.195	1.7859	3.25
CZ46	0.67	0.67	0.5	0.425	0.33	0.0759	1	0.22	1	0.2	0	0	0.65	0.195	1.7859	3.25
CZ47	0.67	0.67	0.5	0.425	0.33	0.0759	1	0.22	1	0.2	0	0	0.65	0.195	1.7859	3.25
CZ48	0.67	0.67	0.5	0.425	0.67	0.1541	1	0.22	1	0.2	0	0	0.65	0.195	1.8641	3.25
CZ49	0.33	0.33	0.5	0.425	0.67	0.1541	1	0.22	1	0.2	0	0	0.65	0.195	1.5241	3.25
CZ50	0.67	0.67	0.5	0.425	0.67	0.1541	1	0.22	1	0.2	0	0	0.65	0.195	1.8641	3.25
CZ51	0.67	0.67	0.5	0.425	0.33	0.0759	1	0.22	1	0.2	0	0	0.65	0.195	1.7859	3.25
CZ52	0.33	0.33	0	0	0.67	0.1541	1	0.22	1	0.2	0	0	0.65	0.195	1.0991	3.25
CZ53	0.67	0.67	0.5	0.425	0.33	0.0759	1	0.22	1	0.2	0	0	0.65	0.195	1.7859	3.25
CZ54	0.67	0.67	0.5	0.425	0.33	0.0759	1	0.22	1	0.2	0	0	0.65	0.195	1.7859	3.25
CZ55	0.33	0.33	0.5	0.425	0.67	0.1541	1	0.22	1	0.2	0	0	0.65	0.195	1.5241	3.25
CZ56	0.33	0.33	0.5	0.425	0.67	0.1541	1	0.22	1	0.2	0	0	0.65	0.195	1.5241	3.25
CZ57	0.67	0.67	0.5	0.425	0.33	0.0759	1	0.22	1	0.2	0	0	0.65	0.195	1.7859	3.25
TOTAL		32.41		23.375		5.5775		12.54		11.4		0.3015		11.115	96.719	185.25
EZ01	0.67	0.67	0.5	0.425	0.67	0.1541	1	0.22	1	0.2	0	0	0.65	0.195	1.8641	3.25
EZ02	0.67	0.67	0.5	0.425	0.67	0.1541	1	0.22	1	0.2	0	0	0.65	0.195	1.8641	3.25
EZ03	0.67	0.67	1	0.85	0.67	0.1541	1	0.22	1	0.2	0	0	0.65	0.195	2.2891	3.25
EZ04	0.33	0.33	0.5	0.425	0.33	0.0759	1	0.22	1	0.2	0	0	0.65	0.195	1.4459	3.25
EZ05	0.33	0.33	0.5	0.425	0.67	0.1541	1	0.22	1	0.2	0	0	0.65	0.195	1.5241	3.25
EZ06	0.67	0.67	0.5	0.425	0.67	0.1541	1	0.22	1	0.2	0	0	0.65	0.195	1.8641	3.25
EZ07	0.67	0.67	0.5	0.425	0.33	0.0759	1	0.22	1	0.2	0	0	0.65	0.195	1.7859	3.25
EZ08	0.33	0.33	0.5	0.425	0.33	0.0759	1	0.22	1	0.2	0	0	0.65	0.195	1.4459	3.25
EZ09	0.67	0.67	0.5	0.425	0.33	0.0759	1	0.22	1	0.2	0.67	0.3015	0.65	0.195	2.0874	3.25
EZ10	0.33	0.33	0.5	0.425	0.33	0.0759	1	0.22	1	0.2	0	0	0.65	0.195	1.4459	3.25
EZ11	0.67	0.67	0.5	0.425	0.33	0.0759	1	0.22	1	0.2	0	0	0.65	0.195	1.7859	3.25
EZ12	0.33	0.33	0.5	0.425	0.33	0.0759	1	0.22	1	0.2	0	0	0.65	0.195	1.4459	3.25
EZ13	0.67	0.67	0.5	0.425	0.33	0.0759	1	0.22	1	0.2	0	0	0.65	0.195	1.7859	3.25
EZ14	0.67	0.67	0.5	0.425	0.33	0.0759	1	0.22	1	0.2	0	0	1	0.3	1.8909	3.25
EZ15	0.33	0.33	0	0	0.33	0.0759	1	0.22	1	0.2	0	0	0.65	0.195	1.0209	3.25
EZ16	0.67	0.67	0.5	0.425	0.33	0.0759	1	0.22	1	0.2	0	0	0.65	0.195	1.7859	3.25
EZ17	0.67	0.67	0.5	0.425	0.33	0.0759	1	0.22	1	0.2	0	0	0.65	0.195	1.7859	3.25
EZ18	0.33	0.33	0	0	0.33	0.0759	1	0.22	1	0.2	0	0	0.65	0.195	1.0209	3.25
EZ19	0.67	0.67	0.5	0.425	0.33	0.0759	1	0.22	1	0.2	0	0	0.65	0.195	1.7859	3.25
EZ20	0.67	0.67	0.5	0.425	0.33	0.0759	1	0.22	1	0.2	0	0	0.65	0.195	1.7859	3.25
EZ21	0.67	0.67	0.5	0.425	0.33	0.0759	1	0.22	1	0.2	0	0	0.65	0.195	1.7859	3.25
EZ22	0.33	0.33	0.5	0.425	0.33	0.0759	1	0.22	1	0.2	0	0	0.65	0.195	1.4459	3.25
EZ23	0.67	0.67	0	0	0.33	0.0759	1	0.22	1	0.2	0	0	0.65	0.195	1.3609	3.25
EZ24	0.33	0.33	0.5	0.425	0.33	0.0759	1	0.22	1	0.2	0	0	0.65	0.195	1.4459	3.25
EZ25	0.33	0.33	0.5	0.425	0.33	0.0759	1	0.22	1	0.2	0	0	0.65	0.195	1.4459	3.25
EZ26	0.67	0.67	0.5	0.425	0.33	0.0759	1	0.22	1	0.2	0.67	0.3015	0.65	0.195	2.0874	3.25
EZ27	0.67	0.67	0.5	0.425	0.33	0.0759	1	0.22	1	0.2	0.67	0.3015	0.65	0.195	2.0874	3.25
EZ28	0.33	0.33	0.5	0.425	0.33	0.0759	1	0.22	1	0.2	0	0	0.65	0.195	1.4459	3.25
EZ29	0.67	0.67	0.5	0.425	0.33	0.0759	1	0.22	1	0.2	0	0	0.65	0.195	1.7859	3.25
EZ30	0.33	0.33	0.5	0.425	0.33	0.0759	1	0.22	1	0.2	0	0	0.65	0.195	1.4459	3.25
EZ31	0.33	0.33	0.5	0.425	0.33	0.0759	1	0.22	1	0.2	0	0	0.65	0.195	1.4459	3.25
EZ32	0.67	0.67	0.5	0.425	0.33	0.0759	1	0.22	1	0.2	0	0	0.65	0.195	1.7859	3.25
EZ33	0.67	0.67	0.5	0.425	0.33	0.0759	1	0.22	1	0.2	0	0	0.65	0.195	1.7859	3.25
EZ34	0.67	0.67	1	0.85	0.33	0.0759	1	0.22	1	0.2	0	0	0.65	0.195	2.2109	3.25
EZ35	0.33	0.33	0.5	0.425	0.33	0.0759	1	0.22	1	0.2	0	0	0.65	0.195	1.4459	3.25
EZ36	0.67	0.67	0.5	0.425	0.67	0.1541	1	0.22	1	0.2	0	0	0.65	0.195	1.8641	3.25
EZ37	0.67	0.67	0	0	0.33	0.0759	1	0.22	1	0.2	0	0	0.65	0.195	1.3609	3.25
EZ38	0.67	0.67	0.5	0.425	0.67	0.1541	1	0.22	1	0.2	0.67	0.3015	0.65	0.195	2.1656	3.25
EZ39	0.67	0.67	0	0	0.33	0.0759	1	0.22	1	0.2	0	0	0.65	0.195	1.3609	3.25
EZ40	0.33	0.33	0.5	0.425	0.33	0.0759	1	0.22	1	0.2	0	0	0.65	0.195	1.4459	3.25
EZ41	0.33	0.33	0.5	0.425	0.33	0.0759	1	0.22	1	0.2	0	0	0.65	0.195	1.4459	3.25
EZ42	0.33	0.33	0.5	0.425	0.33	0.0759	1	0.22	1	0.2	0	0	0.65	0.195	1.4459	3.25
EZ43	0.67	0.67	0.5	0.425	0.33	0.0759	1	0.22	1	0.2	0	0	0.65	0.195	1.7859	3.25
EZ44	0.67	0.67	0.5	0.425	0.33	0.0759	1	0.22	1	0.2	0	0	0.65	0.195	1.7859	3.25
EZ45	0.33	0.33	0.5	0.425	0.33	0.0759	1	0.22	1	0.2	0	0	0.65	0.195	1.4459	3.25
EZ46	0.67	0.67	1	0.85	0.33	0.0759	1	0.22	1	0.2	0	0	0.65	0.195	2.2109	3.25
EZ47	0.67	0.67	0.5	0.425	0.33	0.0759	1	0.22	1	0.2	0	0	0.65	0.195	1.7859	3.25
EZ48	0.67	0.67	0.5	0.425	0.33	0.0759	1	0.22	1	0.2	0	0	0.65	0.195	1.7859	3.25
EZ49	0.67	0.67	0.5	0.85	0.33	0.0759	1	0.22	1	0.2	0	0	0.65	0.195	2.2109	3.25
EZ50	0.67	0.67	0.5	0.425	0.33	0.0759	1	0.22	1	0.2	0	0	0.65	0.195	1.7859	3.25
EZ51	0.33	0.33	0.5	0.425	0.33	0.0759	1	0.22	1	0.2	0	0	0.65	0.195	1.4459	3.25
EZ52	0.33	0.33	0	0	0.67	0.1541	1	0.22	1	0.2	0	0	0.65	0.195	1.0991	3.25
EZ53	0.67	0.67	0.5	0.425	0.67	0.1541	1	0.22	1	0.2	0	0	0.65	0.195	1.8641	3.25
EZ54	0.33	0.33	0.5	0.425	0.33	0.0759	1	0.22	1	0.2	0	0	0.65	0.195	1.4459	3.25
EZ55	0.33	0.33	0.5	0.425	0.33	0.0759	1	0.22	1	0.2	0	0	0.65	0.195	1.4459	3.25
EZ56	0.67	0.67	0.5	0.425	0.33	0.0759	1	0.22	1	0.2	0	0	0.65	0.195	1.7859	3.25
EZ57	0.33	0.33	0.5	0.425	0.33	0.0759	1	0.22	1	0.2	0	0	0.65	0.195	1.4459	3.25
EZ58	0.67	0.67	0.5	0.425	0.33	0.0759	1	0.22	1	0.2	0	0	0.65	0.195	1.7859	3.25
TOTAL		31.04		23.8		5.106		12.76		11.6		1.206		11.415	96.927	188.5
SEZ01	0.67	0.67	0.5	0.425	0.67	0.1541	1	0.22	1	0.2	0	0	0.65	0.195	1.8641	3.25
SEZ02	0.67	0.67	0.5	0.425	0.67	0.1541	1	0.22	1	0.2	0	0	0.65	0.195	1.8641	3.25
SEZ03	0.33	0.33	0	0	0.33	0.0759	1	0.22	1	0.2	0	0	0.65	0.195	1.0209	3.25
SEZ04	0.67	0.67	0.5	0.425	0.67	0.1541	1	0.22	1	0.2	0	0	0.65	0.195	1.8641	3.25
SEZ05	0.67	0.67	0.5	0.425	0.67	0.1541	1	0.22	1	0.2	0	0	0.65	0.195	1.8641	3.25
SEZ06	0.33	0.33	1	0.85	0.67	0.1541	1	0.22	1	0.2	0	0	0.65	0.195	1.9491	3.25
SEZ07	0.67	0.67	0.5	0.425	0.33	0.0759	1	0.22	1	0.2	0	0	0.65	0.195	1.7859	3.25
SEZ08	0.67	0.67	0.5	0.425	0.67	0.1541	1	0.22	1	0.2	0	0	0.65	0.195	1.8641	3.25
SEZ09	0.67	0.67	0	0	0.33	0.0759	1	0.22	1	0.2	0	0	0.65	0.195	1.3609	3.25
SEZ10	0.67	0.67	0.5	0.425	0.33	0.0759	1	0.22	1	0.2	0	0	0.65	0.195	1.7859	3.25
SEZ11	0.33	0.33	0.5	0.425	0.33	0.0759	1	0.22	1	0.2	0	0	0.65	0.195	1.4459	3.25
SEZ12	0.67	0.67	1	0.85	0.33	0.0759	1	0.22	1	0.2	0	0	0.65	0.195	2.2109	3.25
SEZ13	0.67	0.67	0.5	0.425	0.67	0.1541	1	0.22	1	0.2	0	0	0.65	0.195	1.8641	3.25
SEZ14	0.67	0.67	0.5	0.425	0.33	0.0759	1	0.22	1	0.2	0	0	0.65	0.195	1.7859	3.25
SEZ15	0.67	0.67	0.5	0.425	0.67	0.1541	1	0.22	1	0.2	0	0	0.65	0.195	1.8641	3.25
SEZ16	0.67	0.67	0	0	0.33	0.0759	1	0.22	1	0.2	0	0	0.65	0.195	1.3609	3.25
SEZ17	0.33	0.33	0.5	0.425	0.33	0.0759	1	0.22	1	0.2	0	0	0.65	0.195	1.4459	3.25
SEZ18	0.33	0.33	1	0.85	0.67	0.1541	1	0.22	1	0.2	0	0	0.65	0.195	1.9491	3.25
SEZ19	0.67	0.67	0.5	0.425	0.33	0.0759	1	0.22	1	0.2	0	0	0.65	0.195	1.7859	3.25
SEZ20	0.67	0.67	0.5	0.425	0.33	0.0759	1	0.22	1	0.2	0	0	0.65	0.195	1.7859	3.25
SEZ21	0.67	0.67	0.5	0.425	0.33	0.0759	1	0.22	1	0.2	0	0	0.65	0.195	1.7859	3.25
SEZ22	0.67	0.67	0.5	0.425	0.67	0.1541	1	0.22	1	0.2	0	0	0.65	0.195	1.8641	3.25
TOTAL		13.04		9.35		2.4518		4.84		4.4		0		4.29	38.3718	71.5
MZ01	0.67	0.67	0.5	0.425	0.33	0.0759	1	0.22	1	0.2	0	0	0.65	0.195	1.7859	3.25
MZ02	0.33	0.33	0.5	0.425	0.33	0.0759	1	0.22	1	0.2	0	0	0.65	0.195	1.4459	3.25
MZ03	0.67	0.67	0	0	0.67	0.1541	1	0.22	1	0.2	0	0	0.65	0.195	1.4391	3.25
MZ04	0.33	0.33	0.5	0.425	0.67	0.1541	1	0.22	1	0.2	0	0	0.65	0.195	1.5241	3.25
MZ05	0.33	0.33	0.5	0.425	0.33	0.0759	1	0.22	1	0.2	0	0	0.65	0.195	1.4459	3.25
MZ06	0.67	0.67	0.5	0.425	0.67	0.1541	1	0.22	1	0.2	0	0	0.65	0.195	1.8641	3.25
MZ07	0.67	0.67	0.5	0.425	0.67	0.1541	1	0.22	1	0.2	0	0	0.65	0.195	1.8641	3.25
MZ08	0.33	0.33	0	0	0.33	0.0759	1	0.22	1	0.2	0	0	0.65	0.195	1.0209	3.25
MZ09	0.67	0.67	0.5	0.425	0.67	0.1541	1	0.22	1	0.2	0	0	0.65	0.195	1.8641	3.25
MZ10	0.67	0.67	0.5	0.425	0.33	0.0759	1	0.22	1	0.2	0	0	0.65	0.195	1.7859	3.25
MZ11	0.33	0.33	1	0.85	0.33	0.0759	1	0.22	1	0.2	0	0	0.65	0.195	1.8709	3.25
MZ12	0.67	0.67	0.5	0.425	0.67	0.1541	1	0.22	1	0.2	0	0	0.65	0.195	1.8641	3.25
MZ13	0.67	0.67	0	0	0.33	0.0759	1	0.22	1	0.2	0	0	0.65	0.195	1.3609	3.25
MZ14	0.33	0.33	0.5	0.425	0.67	0.1541	1	0.22	1	0.2	0	0	0.65	0.195	1.5241	3.25
MZ15	0.67	0.67	0.5	0.425	0.67	0.1541	1	0.22	1	0.2	0	0	0.65	0.195	1.8641	3.25
MZ16	0.67	0.67	0	0	0.33	0.0759	1	0.22	1	0.2	0	0	0.65	0.195	1.3609	3.25
MZ17	0.67	0.67	0.5	0.425	0.33	0.0759	1	0.22	1	0.2	0	0	0.65	0.195	1.7859	3.25
MZ18	0.33	0.33	0.5	0.425	0.67	0.1541	1	0.22	1	0.2	0	0	0.65	0.195	1.5241	3.25
TOTAL		9.68		6.375		2.07		3.96		3.6		0		3.51	29.195	58.5
SZ01	0.67	0.67	0.5	0.425	0.33	0.0759	1	0.22	1	0.2	0	0	0.65	0.195	1.7859	3.25
SZ02	0.33	0.33	0.5	0.425	0.33	0.0759	1	0.22	1	0.2	0	0	0.65	0.195	1.4459	3.25
SZ03	0.67	0.67	0.5	0.425	0.33	0.0759	1	0.22	1	0.2	0	0	0.65	0.195	1.7859	3.25
SZ04	0.67	0.67	0	0	0.33	0.0759	1	0.22	1	0.2	0	0	0.65	0.195	1.3609	3.25
SZ05	0.67	0.67	0.5	0.425	0.67	0.1541	1	0.22	1	0.2	0	0	0.65	0.195	1.8641	3.25
SZ06	0.67	0.67	0.5	0.425	0.33	0.0759	1	0.22	1	0.2	0	0	1	0.3	1.8909	3.25
SZ07	0.67	0.67	0.5	0.425	0.33	0.0759	1	0.22	1	0.2	0	0	0.65	0.195	1.7859	3.25
SZ08	0.67	0.67	0.5	0.425	0.33	0.0759	1	0.22	1	0.2	0	0	0.65	0.195	1.7859	3.25
SZ09	0.67	0.67	0.5	0.425	0.33	0.0759	1	0.22	1	0.2	0	0	0.65	0.195	1.7859	3.25
SZ10	0.33	0.33	0	0	0.33	0.0759	1	0.22	1	0.2	0	0	0.65	0.195	1.0209	3.25
SZ11	0.67	0.67	0.5	0.425	0.33	0.0759	1	0.22	1	0.2	0	0	0.65	0.195	1.7859	3.25
SZ12	0.67	0.67	0.5	0.425	0.33	0.0759	1	0.22	1	0.2	0	0	0.65	0.195	1.7859	3.25
SZ13	0.67	0.67	0.5	0.425	0.33	0.0759	1	0.22	1	0.2	0	0	0.65	0.195	1.7859	3.25
SZ14	0.67	0.67	0.5	0.425	0.67	0.1541	1	0.22	1	0.2	0	0	0.65	0.195	1.8641	3.25
SZ15	0.33	0.33	1	0.85	0.67	0.1541	1	0.22	1	0.2	0	0	0.65	0.195	1.9491	3.25
SZ16	0.67	0.67	0.5	0.425	0.33	0.0759	1	0.22	1	0.2	0	0	0.65	0.195	1.7859	3.25
SZ17	0.67	0.67	0.5	0.425	0.33	0.0759	1	0.22	1	0.2	0	0	0.65	0.195	1.7859	3.25
SZ18	0.67	0.67	0.5	0.425	0.67	0.1541	1	0.22	1	0.2	0	0	0.65	0.195	1.8641	3.25
SZ19	0.33	0.33	0.5	0.425	0.33	0.0759	1	0.22	1	0.2	0	0	0.65	0.195	1.4459	3.25
SZ20	0.67	0.67	1	0.85	0.67	0.1541	1	0.22	1	0.2	0	0	0.65	0.195	2.2891	3.25
SZ21	0.67	0.67	0.5	0.425	0.33	0.0759	1	0.22	1	0.2	0	0	0.65	0.195	1.7859	3.25
SZ22	0.33	0.33	0.5	0.425	0.67	0.1541	1	0.22	1	0.2	0	0	0.65	0.195	1.5241	3.25
SZ23	0.67	0.67	0.5	0.425	0.67	0.1541	1	0.22	1	0.2	0	0	0.65	0.195	1.8641	3.25
SZ24	0.33	0.33	0.5	0.425	0.67	0.1541	1	0.22	1	0.2	0	0	0.65	0.195	1.5241	3.25
SZ25	0.67	0.67	0.5	0.425	0.67	0.1541	1	0.22	1	0.2	0	0	0.65	0.195	1.8641	3.25
SZ26	0.67	0.67	0	0	0.67	0.1541	1	0.22	1	0.2	0	0	0.65	0.195	1.4391	3.25
SZ27	0.67	0.67	0.5	0.425	0.33	0.0759	1	0.22	1	0.2	0	0	0.65	0.195	1.7859	3.25
SZ28	0.67	0.67	0.5	0.425	0.33	0.0759	1	0.22	1	0.2	0	0	0.65	0.195	1.7859	3.25
SZ29	0.33	0.33	0.5	0.425	0.67	0.1541	1	0.22	1	0.2	0	0	0.65	0.195	1.5241	3.25
SZ30	0.33	0.33	0.5	0.425	0.33	0.0759	1	0.22	1	0.2	0	0	0.65	0.195	1.4459	3.25
SZ31	0.67	0.67	1	0.85	0.67	0.1541	1	0.22	1	0.2	0	0	0.65	0.195	2.2891	3.25
SZ32	0.67	0.67	0.5	0.425	0.33	0.0759	1	0.22	1	0.2	0	0	0.65	0.195	1.7859	3.25
SZ33	0.67	0.67	0.5	0.425	0.67	0.1541	1	0.22	1	0.2	0	0	0.65	0.195	1.8641	3.25
SZ34	0.33	0.33	0.5	0.425	0.67	0.1541	1	0.22	1	0.2	0	0	0.65	0.195	1.5241	3.25
SZ35	0.33	0.33	0.5	0.425	0.33	0.0759	1	0.22	1	0.2	0	0	0.65	0.195	1.4459	3.25
SZ36	0.67	0.67	0.5	0.425	0.67	0.1541	1	0.22	1	0.2	0	0	0.65	0.195	1.8641	3.25
SZ37	0.67	0.67	1	0.85	0.67	0.1541	1	0.22	1	0.2	0	0	0.65	0.195	2.2891	3.25
SZ38	0.33	0.33	0.5	0.425	0.67	0.1541	1	0.22	1	0.2	0	0	0.65	0.195	1.5241	3.25
SZ39	0.67	0.67	0.5	0.425	0.33	0.0759	1	0.22	1	0.2	0	0	0.65	0.195	1.7859	3.25
SZ40	0.67	0.67	0.5	0.425	0.33	0.0759	1	0.22	1	0.2	0	0	0.65	0.195	1.7859	3.25
SZ41	0.33	0.33	0.5	0.425	0.33	0.0759	1	0.22	1	0.2	0	0	0.65	0.195	1.4459	3.25
SZ42	0.67	0.67	0	0	0.33	0.0759	1	0.22	1	0.2	0	0	0.65	0.195	1.3609	3.25
SZ43	0.67	0.67	0.5	0.425	0.33	0.0759	1	0.22	1	0.2	0	0	0.65	0.195	1.7859	3.25
SZ44	0.67	0.67	0.5	0.425	0.33	0.0759	1	0.22	1	0.2	0	0	0.65	0.195	1.7859	3.25
SZ45	0.67	0.67	0.5	0.425	0.33	0.0759	1	0.22	1	0.2	0	0	0.65	0.195	1.7859	3.25
SZ46	0.67	0.67	0.5	0.425	0.67	0.1541	1	0.22	1	0.2	0	0	0.65	0.195	1.8641	3.25
SZ47	0.33	0.33	0	0	0.67	0.1541	1	0.22	1	0.2	0	0	0.65	0.195	1.0991	3.25
SZ48	0.67	0.67	0.5	0.425	0.33	0.67	1	0.22	1	0.2	0	0	0.65	0.195	2.38	3.25
SZ49	0.67	0.67	0.5	0.425	0.33	0.0759	1	0.22	1	0.2	0	0	0.65	0.195	1.7859	3.25
SZ50	0.67	0.67	0.5	0.425	0.33	0.0759	1	0.22	1	0.2	0	0	0.65	0.195	1.7859	3.25
SZ51	0.33	0.33	0.5	0.425	0.33	0.0759	1	0.22	1	0.2	0	0	0.65	0.195	1.4459	3.25
SZ52	0.33	0.33	1	0.85	0.33	0.0759	1	0.22	1	0.2	0	0	0.65	0.195	1.8709	3.25
SZ53	0.67	0.67	0.5	0.425	0.33	0.0759	1	0.22	1	0.2	0	0	0.65	0.195	1.7859	3.25
SZ54	0.67	0.67	0.5	0.425	0.67	0.1541	1	0.22	1	0.2	0	0	0.65	0.195	1.8641	3.25
SZ55	0.33	0.33	0.5	0.425	0.67	0.1541	1	0.22	1	0.2	0	0	0.65	0.195	1.5241	3.25
SZ56	0.67	0.67	0.5	0.425	0.67	0.1541	1	0.22	1	0.2	0	0	0.65	0.195	1.8641	3.25
SZ57	0.67	0.67	0	0	0.67	0.1541	1	0.22	1	0.2	0	0	0.65	0.195	1.4391	3.25
SZ58	0.33	0.33	0.5	0.425	0.67	0.1541	1	0.22	1	0.2	0	0	0.65	0.195	1.5241	3.25
SZ59	0.67	0.67	0.5	0.425	0.67	0.1541	1	0.22	1	0.2	0	0	0.65	0.195	1.8641	3.25
TOTAL		33.75		24.65		7.0272		12.98		11.8		0		11.61	101.817	191.75
REGIONAL TOTAL		173.67		131.325		33.6566		68.86		62.6		1.5075		61.245	532.864	1017.25

## Sheet: Leptospirosis
ID	CFR/Human	CFR/R	PHDAAE	PHDAAE/R	CFR/Animal	CFR/R	OIED+	OIED+/R	ELMPD+	ELMPD+/R	Collaboration	Collaboration/R	Intervention	Intervention	Overall_Score	Max score
WZ01	0.67	0.67	0	0	1	0.23	1	0.22	0	0	0	0	0	0	1.12	3.25
WZ02	1	1	0.5	0.425	0.67	0.1541	1	0.22	0	0	0	0	0.65	0.195	1.9941	3.25
WZ03	0.67	0.67	1	0.85	0.67	0.1541	1	0.22	0	0	0	0	0.65	0.195	2.0891	3.25
WZ04	0.33	0.33	0.5	0.425	0.67	0.1541	1	0.22	0	0	0	0	0.65	0.195	1.3241	3.25
WZ05	0.67	0.67	1	0.85	0.67	0.1541	1	0.22	0	0	0	0	0.65	0.195	2.0891	3.25
WZ06	0.67	0.67	0.5	0.425	0.67	0.1541	1	0.22	0	0	0	0	0.65	0.195	1.6641	3.25
WZ07	1	1	0.5	0.425	0.67	0.1541	1	0.22	0	0	0	0	0.65	0.195	1.9941	3.25
WZ08	0.67	0.67	0.5	0.425	0.67	0.1541	1	0.22	0	0	0	0	0.65	0.195	1.6641	3.25
WZ09	0.67	0.67	1	0.85	0.67	0.1541	1	0.22	0	0	0	0	0.65	0.195	2.0891	3.25
WZ10	1	1	0.5	0.425	0.67	0.1541	1	0.22	0	0	0	0	0.65	0.195	1.9941	3.25
WZ11	1	1	0.5	0.425	0.33	0.0759	1	0.22	0	0	0	0	0.65	0.195	1.9159	3.25
WZ12	0.67	0.67	1	0.85	0.67	0.1541	1	0.22	0	0	0	0	0.65	0.195	2.0891	3.25
WZ13	0.67	0.67	0.5	0.425	0.67	0.1541	1	0.22	0	0	0	0	0.65	0.195	1.6641	3.25
WZ14	1	1	0.5	0.425	1	0.23	1	0.22	0	0	0	0	0.65	0.195	2.07	3.25
WZ15	0.67	0.67	0.5	0.425	0.67	0.1541	1	0.22	0	0	0	0	0.65	0.195	1.6641	3.25
WZ16	0.67	0.67	1	0.85	0.67	0.1541	1	0.22	0	0	0	0	0.65	0.195	2.0891	3.25
WZ17	0.33	0.33	0.5	0.425	0.67	0.1541	1	0.22	0	0	0	0	0.65	0.195	1.3241	3.25
WZ18	0.67	0.67	1	0.85	0.67	0.1541	1	0.22	0	0	0	0	0.65	0.195	2.0891	3.25
WZ19	0.33	0.33	0.5	0.425	0.67	0.1541	1	0.22	0	0	0	0	0.65	0.195	1.3241	3.25
WZ20	0.67	0.67	1	0.85	0.67	0.1541	1	0.22	0	0	0	0	0.65	0.195	2.0891	3.25
WZ21	0.67	0.67	0.5	0.425	0.67	0.1541	1	0.22	0	0	0	0	0.65	0.195	1.6641	3.25
WZ22	0.33	0.33	0.5	0.425	0.67	0.1541	1	0.22	0	0	0	0	0.65	0.195	1.3241	3.25
WZ23	0.67	0.67	1	0.85	0.67	0.1541	1	0.22	0	0	0	0	0.65	0.195	2.0891	3.25
WZ24	0.67	0.67	0.5	0.425	0.67	0.1541	1	0.22	0	0	0	0	0.65	0.195	1.6641	3.25
WZ25	0.33	0.33	0.5	0.425	0.67	0.1541	1	0.22	0	0	0	0	0.65	0.195	1.3241	3.25
WZ26	0.67	0.67	0.5	0.425	0.67	0.1541	1	0.22	0	0	0	0	0.65	0.195	1.6641	3.25
WZ27	0.67	0.67	1	0.85	0.67	0.1541	1	0.22	0	0	0	0	0.65	0.195	2.0891	3.25
WZ28	0.33	0.33	0.5	0.425	0.67	0.1541	1	0.22	0	0	0	0	0.65	0.195	1.3241	3.25
WZ29	0.67	0.67	0.5	0.425	0.67	0.1541	1	0.22	0	0	0	0	0.65	0.195	1.6641	3.25
WZ30	0.67	0.67	0.5	0.425	0.67	0.1541	1	0.22	0	0	0	0	0.65	0.195	1.6641	3.25
WZ31	0.33	0.33	1	0.85	0.67	0.1541	1	0.22	0	0	0	0	0.65	0.195	1.7491	3.25
WZ32	0.67	0.67	0.5	0.425	0.67	0.1541	1	0.22	0	0	0	0	0.65	0.195	1.6641	3.25
WZ33	0.33	0.33	0.5	0.425	0.67	0.1541	1	0.22	0	0	0	0	0.65	0.195	1.3241	3.25
WZ34	0.33	0.33	1	0.85	0.67	0.1541	1	0.22	0	0	0	0	0.65	0.195	1.7491	3.25
WZ35	0.67	0.67	0.5	0.425	0.67	0.1541	1	0.22	0	0	0	0	0.65	0.195	1.6641	3.25
WZ36	0.67	0.67	0.5	0.425	0.67	0.1541	1	0.22	0	0	0	0	0.65	0.195	1.6641	3.25
WZ37	0.33	0.33	1	0.85	0.67	0.1541	1	0.22	0	0	0	0	0.65	0.195	1.7491	3.25
WZ38	0.67	0.67	1	0.85	0.67	0.1541	1	0.22	0	0	0	0	0.65	0.195	2.0891	3.25
WZ39	0.67	0.67	0.5	0.425	0.67	0.1541	1	0.22	0	0	0	0	0.65	0.195	1.6641	3.25
WZ40	0.33	0.33	1	0.85	0.67	0.1541	1	0.22	0	0	0	0	0.65	0.195	1.7491	3.25
WZ41	0.67	0.67	1	0.85	0.67	0.1541	1	0.22	0	0	0	0	0.65	0.195	2.0891	3.25
WZ42	0.67	0.67	0.5	0.425	0.67	0.1541	1	0.22	0	0	0	0	0.65	0.195	1.6641	3.25
WZ43	0.67	0.67	1	0.85	0.67	0.1541	1	0.22	0	0	0	0	0.65	0.195	2.0891	3.25
WZ44	0.67	0.67	0.5	0.425	0.67	0.1541	1	0.22	0	0	0	0	0.65	0.195	1.6641	3.25
WZ45	0.33	0.33	0.5	0.425	0.67	0.1541	1	0.22	0	0	0	0	0.65	0.195	1.3241	3.25
WZ46	0.67	0.67	1	0.85	0.67	0.1541	1	0.22	0	0	0	0	0.65	0.195	2.0891	3.25
WZ47	0.67	0.67	0.5	0.425	0.67	0.1541	1	0.22	0	0	0	0	0.65	0.195	1.6641	3.25
WZ48	0.67	0.67	0.5	0.425	0.67	0.1541	1	0.22	0	0	0	0	0.65	0.195	1.6641	3.25
TOTAL		29.73	32	27.2	32.48	7.4704	48	10.56	0	0	0	0	30.55	9.165	84.1254	156
NWZ01	0.67	0.67	0.5	0.425	0.67	0.1541	1	0.22	0	0	0	0	0.65	0.195	1.6641	3.25
NWZ02	1	1	1	0.85	0.67	0.1541	1	0.22	0	0	0	0	0.65	0.195	2.4191	3.25
NWZ03	0.67	0.67	1	0.85	0.67	0.1541	1	0.22	0	0	0	0	0.65	0.195	2.0891	3.25
NWZ04	0.33	0.33	0.5	0.425	1	0.23	1	0.22	0	0	0	0	0.65	0.195	1.4	3.25
NWZ05	0.67	0.67	1	0.85	0.67	0.1541	1	0.22	0	0	0	0	0.65	0.195	2.0891	3.25
NWZ06	0.67	0.67	0.5	0.425	0.67	0.1541	1	0.22	0	0	0	0	0.65	0.195	1.6641	3.25
NWZ07	1	1	1	0.85	0.67	0.1541	1	0.22	0	0	0	0	0.65	0.195	2.4191	3.25
NWZ08	0.67	0.67	1	0.85	0.67	0.1541	1	0.22	0	0	0	0	0.65	0.195	2.0891	3.25
NWZ09	0.33	0.33	0.5	0.425	0.67	0.1541	1	0.22	0	0	0	0	0.65	0.195	1.3241	3.25
NWZ10	0.67	0.67	0.5	0.425	0.67	0.1541	1	0.22	0	0	0	0	0.65	0.195	1.6641	3.25
NWZ11	0.33	0.33	1	0.85	0.67	0.1541	1	0.22	0	0	0	0	0.65	0.195	1.7491	3.25
NWZ12	0.67	0.67	1	0.85	0.67	0.1541	1	0.22	0	0	0	0	0.65	0.195	2.0891	3.25
NWZ13	1	1	1	0.85	0.67	0.1541	1	0.22	0	0	0	0	0.65	0.195	2.4191	3.25
NWZ14	0.67	0.67	0.5	0.425	0.67	0.1541	1	0.22	0	0	0	0	0.65	0.195	1.6641	3.25
NWZ15	0.67	0.67	1	0.85	0.67	0.1541	1	0.22	0	0	0	0	0.65	0.195	2.0891	3.25
NWZ16	0.33	0.33	0.5	0.425	0.67	0.1541	1	0.22	0	0	0	0	0.65	0.195	1.3241	3.25
NWZ17	0.33	0.33	1	0.85	1	0.23	1	0.22	0	0	0	0	0.65	0.195	1.825	3.25
NWZ18	0.67	0.67	0.5	0.425	0.67	0.1541	1	0.22	0	0	0	0	0.65	0.195	1.6641	3.25
NWZ19	0.67	0.67	1	0.85	0.67	0.1541	1	0.22	0	0	0	0	0.65	0.195	2.0891	3.25
NWZ20	0.67	0.67	1	0.85	0.67	0.1541	1	0.22	0	0	0	0	0.65	0.195	2.0891	3.25
NWZ21	0.67	0.67	1	0.85	1	0.23	1	0.22	0	0	0	0	0.65	0.195	2.165	3.25
NWZ22	0.67	0.67	0.5	0.425	0.67	0.1541	1	0.22	0	0	0	0	0.65	0.195	1.6641	3.25
NWZ23	0.67	0.67	0.5	0.425	0.67	0.1541	1	0.22	0	0	0	0	0.65	0.195	1.6641	3.25
NWZ24	0.67	0.67	1	0.85	0.67	0.1541	1	0.22	0	0	0	0	0.65	0.195	2.0891	3.25
NWZ25	0.67	0.67	1	0.85	0.67	0.1541	1	0.22	0	0	0	0	0.65	0.195	2.0891	3.25
NWZ26	0.33	0.33	0.5	0.425	0.67	0.1541	1	0.22	0	0	0	0	0.65	0.195	1.3241	3.25
NWZ27	0.33	0.33	1	0.85	0.67	0.1541	1	0.22	0	0	0	0	0.65	0.195	1.7491	3.25
NWZ28	1	1	1	0.85	0.67	0.1541	1	0.22	0	0	0	0	0.65	0.195	2.4191	3.25
NWZ29	0.67	0.67	1	0.85	0.67	0.1541	1	0.22	0	0	0	0	0.65	0.195	2.0891	3.25
NWZ30	0.67	0.67	1	0.85	0.67	0.1541	1	0.22	0	0	0	0	0.65	0.195	2.0891	3.25
NWZ31	0.67	0.67	0.5	0.425	0.67	0.1541	1	0.22	0	0	0	0	0.65	0.195	1.6641	3.25
NWZ32	0.67	0.67	1	0.85	0.67	0.1541	1	0.22	0	0	0	0	0.65	0.195	2.0891	3.25
NWZ33	0.67	0.67	0.5	0.425	0.67	0.1541	1	0.22	0	0	0	0	0.65	0.195	1.6641	3.25
NWZ34	0.67	0.67	1	0.85	1	0.23	1	0.22	0	0	0	0	0.65	0.195	2.165	3.25
NWZ35	0.33	0.33	1	0.85	1	0.23	1	0.22	0	0	0	0	0.65	0.195	1.825	3.25
NWZ36	1	1	1	0.85	0.67	0.1541	1	0.22	0	0	0	0	0.65	0.195	2.4191	3.25
NWZ37	0.67	0.67	0.5	0.425	1	0.23	1	0.22	0	0	0	0	0.65	0.195	1.74	3.25
NWZ38	0.33	0.33	1	0.85	0.67	0.1541	1	0.22	0	0	0	0	0.65	0.195	1.7491	3.25
NWZ39	0.67	0.67	1	0.85	1	0.23	1	0.22	0	0	0	0	0.65	0.195	2.165	3.25
NWZ40	1	1	0.5	0.425	0.67	0.1541	1	0.22	0	0	0	0	0.65	0.195	1.9941	3.25
NWZ41	0.67	0.67	1	0.85	0.67	0.1541	1	0.22	0	0	0	0	0.65	0.195	2.0891	3.25
NWZ42	0.67	0.67	1	0.85	0.67	0.1541	1	0.22	0	0	0	0	0.65	0.195	2.0891	3.25
NWZ43	0.33	0.33	0.5	0.425	0.67	0.1541	1	0.22	0	0	0	0	0.65	0.195	1.3241	3.25
NWZ44	0.33	0.33	1	0.85	0.67	0.1541	1	0.22	0	0	0	0	0.65	0.195	1.7491	3.25
NWZ45	0.67	0.67	1	0.85	0.67	0.1541	1	0.22	0	0	0	0	0.65	0.195	2.0891	3.25
NWZ46	0.67	0.67	0.5	0.425	1	0.23	1	0.22	0	0	0	0	0.65	0.195	1.74	3.25
NWZ47	0.67	0.67	1	0.85	1	0.23	1	0.22	0	0	0	0	0.65	0.195	2.165	3.25
NWZ48	0.67	0.67	0.5	0.425	0.67	0.1541	1	0.22	0	0	0	0	0.65	0.195	1.6641	3.25
NWZ49	0.67	0.67	1	0.85	0.67	0.1541	1	0.22	0	0	0	0	0.65	0.195	2.0891	3.25
NWZ50	0.67	0.67	1	0.85	0.67	0.1541	1	0.22	0	0	0	0	0.65	0.195	2.0891	3.25
NWZ51	0.67	0.67	0.5	0.425	0.67	0.1541	1	0.22	0	0	0	0	0.65	0.195	1.6641	3.25
TOTAL		32.41		35.275		8.5422		11.22		0		0		9.945	97.3922	165.75
CZ01	0.67	0.67	1	0.85	0.67	0.1541	1	0.22	0	0	0	0	0.65	0.195	2.0891	3.25
CZ02	1	1	1	0.85	0.67	0.1541	1	0.22	0	0	0	0	0.65	0.195	2.4191	3.25
CZ03	0.67	0.67	1	0.85	0.67	0.1541	1	0.22	0	0	0	0	0.65	0.195	2.0891	3.25
CZ04	1	1	1	0.85	0.67	0.1541	1	0.22	0	0	0	0	0.65	0.195	2.4191	3.25
CZ05	0.67	0.67	1	0.85	0.67	0.1541	1	0.22	0	0	0	0	0.65	0.195	2.0891	3.25
CZ06	0.67	0.67	1	0.85	0.67	0.1541	1	0.22	0	0	0	0	0.65	0.195	2.0891	3.25
CZ07	1	1	1	0.85	0.67	0.1541	1	0.22	0	0	0	0	0.65	0.195	2.4191	3.25
CZ08	0.67	0.67	1	0.85	0.67	0.1541	1	0.22	0	0	0	0	0.65	0.195	2.0891	3.25
CZ09	1	1	0.5	0.425	0.33	0.0759	1	0.22	0	0	0	0	0.65	0.195	1.9159	3.25
CZ10	0.67	0.67	1	0.85	0.67	0.1541	1	0.22	0	0	0	0	0.65	0.195	2.0891	3.25
CZ11	0.67	0.67	1	0.85	0.67	0.1541	1	0.22	0	0	0	0	0.65	0.195	2.0891	3.25
CZ12	1	1	1	0.85	0.67	0.1541	1	0.22	0	0	0	0	0.65	0.195	2.4191	3.25
CZ13	0.67	0.67	0.5	0.425	0.67	0.1541	1	0.22	0	0	0	0	0.65	0.195	1.6641	3.25
CZ14	0.67	0.67	1	0.85	0.67	0.1541	1	0.22	0	0	0	0	0.65	0.195	2.0891	3.25
CZ15	0.67	0.67	0.5	0.425	0.67	0.1541	1	0.22	0	0	0.67	0.3015	0.65	0.195	1.9656	3.25
CZ16	0.67	0.67	0.5	0.425	0.67	0.1541	1	0.22	0	0	0	0	0.65	0.195	1.6641	3.25
CZ17	0.67	0.67	0.5	0.425	0.67	0.1541	1	0.22	0	0	0	0	0.65	0.195	1.6641	3.25
CZ18	1	1	1	0.85	0.67	0.1541	1	0.22	0	0	0	0	0.65	0.195	2.4191	3.25
CZ19	1	1	1	0.85	0.67	0.1541	1	0.22	0	0	0	0	0.65	0.195	2.4191	3.25
CZ20	1	1	1	0.85	0.67	0.1541	1	0.22	0	0	0	0	0.65	0.195	2.4191	3.25
CZ21	1	1	1	0.85	0.67	0.1541	1	0.22	0	0	0	0	0.65	0.195	2.4191	3.25
CZ22	0.67	0.67	1	0.85	0.67	0.1541	1	0.22	0	0	0	0	0.65	0.195	2.0891	3.25
CZ23	0.67	0.67	1	0.85	0.67	0.1541	1	0.22	0	0	0	0	0.65	0.195	2.0891	3.25
CZ24	0.67	0.67	1	0.85	0.67	0.1541	1	0.22	0	0	0	0	0.65	0.195	2.0891	3.25
CZ25	0.67	0.67	1	0.85	0.67	0.1541	1	0.22	0	0	0	0	0.65	0.195	2.0891	3.25
CZ26	0.67	0.67	1	0.85	0.67	0.1541	1	0.22	0	0	0	0	0.65	0.195	2.0891	3.25
CZ27	0.67	0.67	1	0.85	0.67	0.1541	1	0.22	0	0	0	0	0.65	0.195	2.0891	3.25
CZ28	0.67	0.67	1	0.85	0.67	0.1541	1	0.22	0	0	0	0	0.65	0.195	2.0891	3.25
CZ29	1	1	1	0.85	1	0.23	1	0.22	0	0	0	0	0.65	0.195	2.495	3.25
CZ30	1	1	1	0.85	1	0.23	1	0.22	0	0	0	0	0.65	0.195	2.495	3.25
CZ31	1	1	1	0.85	0.67	0.1541	1	0.22	0	0	0	0	0.65	0.195	2.4191	3.25
CZ32	0.67	0.67	1	0.85	0.67	0.1541	1	0.22	0	0	0	0	0.65	0.195	2.0891	3.25
CZ33	0.67	0.67	1	0.85	0.67	0.1541	1	0.22	0	0	0	0	0.65	0.195	2.0891	3.25
CZ34	0.67	0.67	1	0.85	0.67	0.1541	1	0.22	0	0	0	0	0.65	0.195	2.0891	3.25
CZ35	0.67	0.67	1	0.85	0.67	0.1541	1	0.22	0	0	0	0	0.65	0.195	2.0891	3.25
CZ36	0.67	0.67	1	0.85	0.67	0.1541	1	0.22	0	0	0	0	0.65	0.195	2.0891	3.25
CZ37	0.67	0.67	1	0.85	0.67	0.1541	1	0.22	0	0	0	0	0.65	0.195	2.0891	3.25
CZ38	1	1	1	0.85	1	0.23	1	0.22	0	0	0	0	0.65	0.195	2.495	3.25
CZ39	1	1	1	0.85	0.67	0.1541	1	0.22	0	0	0	0	0.65	0.195	2.4191	3.25
CZ40	1	1	1	0.85	1	0.23	1	0.22	0	0	0	0	0.65	0.195	2.495	3.25
CZ41	0.67	0.67	1	0.85	0.67	0.1541	1	0.22	0	0	0	0	0.65	0.195	2.0891	3.25
CZ42	0.67	0.67	1	0.85	0.67	0.1541	1	0.22	0	0	0	0	0.65	0.195	2.0891	3.25
CZ43	1	1	1	0.85	0.67	0.1541	1	0.22	0	0	0	0	0.65	0.195	2.4191	3.25
CZ44	0.67	0.67	1	0.85	0.67	0.1541	1	0.22	0	0	0	0	0.65	0.195	2.0891	3.25
CZ45	1	1	1	0.85	0.67	0.1541	1	0.22	0	0	0	0	0.65	0.195	2.4191	3.25
CZ46	0.67	0.67	1	0.85	1	0.23	1	0.22	0	0	0	0	0.65	0.195	2.165	3.25
CZ47	0.67	0.67	1	0.85	1	0.23	1	0.22	0	0	0	0	0.65	0.195	2.165	3.25
CZ48	0.67	0.67	1	0.85	0.67	0.1541	1	0.22	0	0	0	0	0.65	0.195	2.0891	3.25
CZ49	0.67	0.67	1	0.85	0.67	0.1541	1	0.22	0	0	0	0	0.65	0.195	2.0891	3.25
CZ50	0.67	0.67	1	0.85	0.67	0.1541	1	0.22	0	0	0	0	0.65	0.195	2.0891	3.25
CZ51	0.67	0.67	1	0.85	0.67	0.1541	1	0.22	0	0	0	0	0.65	0.195	2.0891	3.25
CZ52	0.67	0.67	1	0.85	0.67	0.1541	1	0.22	0	0	0	0	0.65	0.195	2.0891	3.25
CZ53	0.67	0.67	1	0.85	0.67	0.1541	1	0.22	0	0	0	0	0.65	0.195	2.0891	3.25
CZ54	0.67	0.67	1	0.85	1	0.23	1	0.22	0	0	0	0	0.65	0.195	2.165	3.25
CZ55	1	1	1	0.85	0.67	0.1541	1	0.22	0	0	0	0	0.65	0.195	2.4191	3.25
CZ56	0.67	0.67	1	0.85		0.67	1	0.22	0	0	0	0	0.65	0.195	2.605	3.25
CZ57	0.67	0.67	1	0.85		0.67	1	0.22	0	0	0	0	0.65	0.195	2.605	3.25
TOTAL		44.13		46.325		10.2686		12.54		0		0.3015		11.115	124.68	185.25
EZ01	0.67	0.67	1	0.85	1	0.23	1	0.22	0	0	0.67	0.3015	0.65	0.195	2.4665	3.25
EZ02	0.67	0.67	1	0.85	1	0.23	1	0.22	0	0	0	0	0.65	0.195	2.165	3.25
EZ03	0.67	0.67	1	0.85	0.67	0.1541	1	0.22	0	0	0	0	0.65	0.195	2.0891	3.25
EZ04	1	1	1	0.85	0.67	0.1541	1	0.22	0	0	0	0	0.65	0.195	2.4191	3.25
EZ05	0.67	0.67	1	0.85	0.67	0.1541	1	0.22	0	0	0	0	0.65	0.195	2.0891	3.25
EZ06	0.67	0.67	1	1	0.67	0.1541	1	0.22	0	0	0	0	0.65	0.195	2.2391	3.25
EZ07	0.67	0.67	1	0.85	0.67	0.1541	1	0.22	0	0	0	0	0.65	0.195	2.0891	3.25
EZ08	0.67	0.67	1	0.85	0.67	0.1541	1	0.22	0	0	0	0	0.65	0.195	2.0891	3.25
EZ09	0.67	0.67	1	0.85	0.67	0.1541	1	0.22	0	0	0.67	0.3015	0.65	0.195	2.3906	3.25
EZ10	0.67	0.67	1	0.85	1	0.23	1	0.22	0	0	0.67	0.3015	0.65	0.195	2.4665	3.25
EZ11	1	1	1	0.85	0.67	0.1541	1	0.22	0	0	0	0	0.65	0.195	2.4191	3.25
EZ12	0.67	0.67	1	0.85	0.33	0.0759	1	0.22	0	0	0	0	0.65	0.195	2.0109	3.25
EZ13	1	1	1	0.85	1	0.23	1	0.22	0	0	0	0	0.65	0.195	2.495	3.25
EZ14	0.33	0.33	0.5	0.425	0.67	0.1541	1	0.22	0	0	0	0	0.65	0.195	1.3241	3.25
EZ15	0.67	0.67	1	0.85	0.67	0.1541	1	0.22	0	0	1	0.45	0.65	0.195	2.5391	3.25
EZ16	0.67	0.67	1	0.85	0.67	0.1541	1	0.22	0	0	0	0	0.65	0.195	2.0891	3.25
EZ17	0.67	0.67	0.5	0.425	0.67	0.1541	1	0.22	0	0	0	0	0.65	0.195	1.6641	3.25
EZ18	0.67	0.67	1	0.85	0.67	0.1541	1	0.22	0	0	0	0	0.65	0.195	2.0891	3.25
EZ19	1	1	0.5	0.425	0.33	0.0759	1	0.22	0	0	0	0	0.65	0.195	1.9159	3.25
EZ20	0.65	0.65	1	0.85	0.67	0.1541	1	0.22	0	0	0	0	0.65	0.195	2.0691	3.25
EZ21	0.67	0.67	1	0.85	0.67	0.1541	1	0.22	0	0	0	0	0.65	0.195	2.0891	3.25
EZ22	0.67	0.67	0.5	0.425	0.67	0.1541	1	0.22	0	0	0.67	0.3015	0.65	0.195	1.9656	3.25
EZ23	1	1	1	0.85	0.67	0.1541	1	0.22	0	0	0	0	0.65	0.195	2.4191	3.25
EZ24	1	1	1	0.85	0.67	0.1541	1	0.22	0	0	0	0	0.65	0.195	2.4191	3.25
EZ25	1	1	1	0.85	0.33	0.0759	1	0.22	0	0	0	0	0.65	0.195	2.3409	3.25
EZ26	0.67	0.67	0.5	0.425	0.67	0.1541	1	0.22	0	0	0.67	0.3015	0.65	0.195	1.9656	3.25
EZ27	0.33	0.33	0.5	0.425	0.67	0.1541	1	0.22	0	0	0.67	0.3015	0.65	0.195	1.6256	3.25
EZ28	1	1	1	0.85	0.67	0.1541	1	0.22	0	0	0	0	0.65	0.195	2.4191	3.25
EZ29	0.67	0.67	1	0.85	0.67	0.1541	1	0.22	0	0	0	0	0.65	0.195	2.0891	3.25
EZ30	0.67	0.67	1	0.85	0.67	0.1541	1	0.22	0	0	0	0	0.65	0.195	2.0891	3.25
EZ31	0.67	0.67	1	0.85	1	0.23	1	0.22	0	0	0	0	0.65	0.195	2.165	3.25
EZ32	0.67	0.67	0.5	0.425	0.67	0.1541	1	0.22	0	0	0	0	0.65	0.195	1.6641	3.25
EZ33	0.67	0.67	1	0.85	0.33	0.0759	1	0.22	0	0	0	0	0.65	0.195	2.0109	3.25
EZ34	0.67	0.67	1	0.85	0.67	0.1541	1	0.22	0	0	0	0	0.65	0.195	2.0891	3.25
EZ35	0.67	0.67	1	0.85	0.33	0.0759	1	0.22	0	0	0	0	0.65	0.195	2.0109	3.25
EZ36	1	1	1	0.85	0.67	0.1541	1	0.22	0	0	0	0	0.65	0.195	2.4191	3.25
EZ37	1	1	1	0.85	1	0.23	1	0.22	0	0	0	0	0.65	0.195	2.495	3.25
EZ38	0.67	0.67	1	0.85	0.67	0.1541	1	0.22	0	0	0.67	0.3015	0.65	0.195	2.3906	3.25
EZ39	0.67	0.67	1	0.85	0.67	0.1541	1	0.22	0	0	0	0	0.65	0.195	2.0891	3.25
EZ40	0.67	0.67	1	0.85	0.67	0.1541	1	0.22	0	0	0	0	0.65	0.195	2.0891	3.25
EZ41	0.67	0.67	1	0.85	0.67	0.1541	1	0.22	0	0	0	0	0.65	0.195	2.0891	3.25
EZ42	1	1	1	0.85	0.67	0.1541	1	0.22	0	0	0	0	0.65	0.195	2.4191	3.25
EZ43	1	1	1	0.85	0.67	0.1541	1	0.22	0	0	0	0	0.65	0.195	2.4191	3.25
EZ44	0.67	0.67	1	0.85	0.67	0.1541	1	0.22	0	0	0	0	0.65	0.195	2.0891	3.25
EZ45	0.67	0.67	1	0.85	0.67	0.1541	1	0.22	0	0	0	0	0.65	0.195	2.0891	3.25
EZ46	1	1	1	0.85	0.67	0.1541	1	0.22	0	0	0	0	0.65	0.195	2.4191	3.25
EZ47	0.67	0.67	1	0.85	0.67	0.1541	1	0.22	0	0	0	0	0.65	0.195	2.0891	3.25
EZ48	0.67	0.67	1	0.85	0.67	0.1541	1	0.22	0	0	0	0	0.65	0.195	2.0891	3.25
EZ49	0.67	0.67	0.5	0.425	0.67	0.1541	1	0.22	0	0	0	0	0.65	0.195	1.6641	3.25
EZ50	0.67	0.67	1	0.85	1	0.23	1	0.22	0	0	0.67	0.3015	0.65	0.195	2.4665	3.25
EZ51	0.67	0.67	1	0.85	0.67	0.1541	1	0.22	0	0	0	0	0.65	0.195	2.0891	3.25
EZ52	0.67	0.67	1	0.85	0.67	0.1541	1	0.22	0	0	0	0	0.65	0.195	2.0891	3.25
EZ53	0.67	0.67	1	0.85	0.67	0.1541	1	0.22	0	0	0	0	0.65	0.195	2.0891	3.25
EZ54	1	1	1	0.85	0.67	0.1541	1	0.22	0	0	0	0	0.65	0.195	2.4191	3.25
EZ55	0.67	0.67	1	0.85	0.67	0.1541	1	0.22	0	0	0	0	0.65	0.195	2.0891	3.25
EZ56	1	1	1	0.85	0.67	0.1541	1	0.22	0	0	0	0	0.65	0.195	2.4191	3.25
EZ57	0.67	0.67	1	0.85	0.67	0.1541	1	0.22	0	0	0	0	0.65	0.195	2.0891	3.25
EZ58	1	1	1	0.85	0.67	0.1541	1	0.22	0	0	0	0	0.65	0.195	2.4191	3.25
TOTAL		43.44		46.05		9.0781		12.76		0		2.862		11.31	125.5	188.5
SEZ01	0.67	0.67	1	0.85	0.67	0.1541	1	0.22	0	0	0	0	0.65	0.195	2.0891	3.25
SEZ02	0.67	0.67	1	0.85	0.67	0.1541	1	0.22	0	0	0	0	0.65	0.195	2.0891	3.25
SEZ03	0.67	0.67	1	0.85	0.67	0.1541	1	0.22	0	0	0	0	0.65	0.195	2.0891	3.25
SEZ04	0.67	0.67	1	0.85	0.67	0.1541	1	0.22	0	0	0	0	0.65	0.195	2.0891	3.25
SEZ05	1	1	0.5	0.425	0.67	0.1541	1	0.22	0	0	0	0	0.65	0.195	1.9941	3.25
SEZ06	0.67	0.67	1	0.85	0.67	0.1541	1	0.22	0	0	0	0	0.65	0.195	2.0891	3.25
SEZ07	0.67	0.67	0.5	0.425	1	0.23	1	0.22	0	0	0	0	0.65	0.195	1.74	3.25
SEZ08	0.67	0.67	0.5	0.425	0.67	0.1541	1	0.22	0	0	0	0	0.65	0.195	1.6641	3.25
SEZ09	0.67	0.67	1	0.85	0.67	0.1541	1	0.22	0	0	0	0	0.65	0.195	2.0891	3.25
SEZ10	0.67	0.67	1	0.85	0.67	0.1541	1	0.22	0	0	0	0	0.65	0.195	2.0891	3.25
SEZ11	1	1	1	0.85	1	0.23	1	0.22	0	0	0	0	0.65	0.195	2.495	3.25
SEZ12	0.67	0.67	1	0.85	0.67	0.1541	1	0.22	0	0	0	0	0.65	0.195	2.0891	3.25
SEZ13	0.67	0.67	1	0.85	0.67	0.1541	1	0.22	0	0	0	0	0.65	0.195	2.0891	3.25
SEZ14	0.67	0.67	0.5	0.425	0.67	0.1541	1	0.22	0	0	0	0	0.65	0.195	1.6641	3.25
SEZ15	0.67	0.67	1	0.85	0.67	0.1541	1	0.22	0	0	0	0	0.65	0.195	2.0891	3.25
SEZ16	0.67	0.67	1	0.85	0.67	0.1541	1	0.22	0	0	0	0	0.65	0.195	2.0891	3.25
SEZ17	0.67	0.67	1	0.85	0.67	0.1541	1	0.22	0	0	0	0	0.65	0.195	2.0891	3.25
SEZ18	0.67	0.67	1	0.85	1	0.23	1	0.22	0	0	0	0	0.65	0.195	2.165	3.25
SEZ19	1	1	1	0.85	0.67	0.1541	1	0.22	0	0	0	0	0.65	0.195	2.4191	3.25
SEZ20	0.67	0.67	1	0.85	0.67	0.1541	1	0.22	0	0	0	0	0.65	0.195	2.0891	3.25
SEZ21	0.676	0.676	1	0.85	0.67	0.1541	1	0.22	0	0	0	0	0.65	0.195	2.0951	3.25
SEZ22	0.67	0.67	1	0.85	0.67	0.1541	1	0.22	0	0	0	0	0.65	0.195	2.0891	3.25
TOTAL		15.736		17		3.6179		4.84		0		0		4.29	45.4839	71.5
MZ01	0.67	0.67	1	0.85	0.33	0.0759	1	0.22	0	0	0	0	0.65	0.195	2.0109	3.25
MZ02	0.67	0.67	1	0.85	0.33	0.0759	1	0.22	0	0	0	0	0.65	0.195	2.0109	3.25
MZ03	0.67	0.67	1	0.85	0.67	0.1541	1	0.22	0	0	0	0	0.65	0.195	2.0891	3.25
MZ04	0.67	0.67	1	0.85	0.67	0.1541	1	0.22	0	0	0	0	0.65	0.195	2.0891	3.25
MZ05	1	1	1	0.85	0.67	0.1541	1	0.22	0	0	0	0	0.65	0.195	2.4191	3.25
MZ06	0.33	0.33	1	0.85	0.67	0.1541	1	0.22	0	0	0	0	0.65	0.195	1.7491	3.25
MZ07	0.33	0.33	1	0.85	0.33	0.0759	1	0.22	0	0	0	0	0.65	0.195	1.6709	3.25
MZ08	0.67	0.67	1	0.85	0.67	0.1541	1	0.22	0	0	0	0	0.65	0.195	2.0891	3.25
MZ09	0.67	0.67	1	0.85	0.67	0.1541	1	0.22	0	0	0	0	0.65	0.195	2.0891	3.25
MZ10	0.67	0.67	1	0.85	0.33	0.0759	1	0.22	0	0	0	0	0.65	0.195	2.0109	3.25
MZ11	0.67	0.67	1	0.85	1	0.23	1	0.22	0	0	0	0	0.65	0.195	2.165	3.25
MZ12	1	1	1	0.85	0.67	0.1541	1	0.22	0	0	0	0	0.65	0.195	2.4191	3.25
MZ13	0.67	0.67	1	0.85	1	0.23	1	0.22	0	0	0	0	0.65	0.195	2.165	3.25
MZ14	0.67	0.67	1	0.85	0.33	0.0759	1	0.22	0	0	0	0	0.65	0.195	2.0109	3.25
MZ15	0.67	0.67	1	0.85	0.33	0.0759	1	0.22	0	0	0	0	0.65	0.195	2.0109	3.25
MZ16	0.33	0.33	1	0.85	0.67	0.1541	1	0.22	0	0	0	0	0.65	0.195	1.7491	3.25
MZ17	0.67	0.67	1	0.85	0.67	0.1541	1	0.22	0	0	0	0	0.65	0.195	2.0891	3.25
MZ18	1	1	1	0.85	0.33	0.0759	1	0.22	0	0	0	0	0.65	0.195	2.3409	3.25
TOTAL		12.03		15.3		2.3782		3.96		0		0		3.51	37.1782	58.5
SZ01	0.67	0.67	1	0.85	0.67	0.1541	1	0.22	0	0	0	0	0.65	0.195	2.0891	3.25
Sz02	1	1	1	0.85	0.67	0.1541	1	0.22	0	0	0	0	0.65	0.195	2.4191	3.25
SZ03	1	1	1	0.85	0.67	0.1541	1	0.22	0	0	0	0	0.65	0.195	2.4191	3.25
SZ04	1	1	1	0.85	0.67	0.1541	1	0.22	0	0	0	0	0.65	0.195	2.4191	3.25
SZ05	1	1	0.5	0.425	0.33	0.0759	1	0.22	0	0	0	0	0.65	0.195	1.9159	3.25
SZ06	1	1	1	0.85	0.67	0.1541	1	0.22	0	0	0	0	1	0.3	2.5241	3.25
SZ07	1	1	1	0.85	0.67	0.1541	1	0.22	0	0	0	0	0.65	0.195	2.4191	3.25
SZ08	0.67	0.67	1	0.85	0.67	0.1541	1	0.22	0	0	0	0	0.65	0.195	2.0891	3.25
SZ09	1	1	1	0.85	0.67	0.1541	1	0.22	0	0	0	0	0.65	0.195	2.4191	3.25
SZ10	1	1	1	0.85	0.67	0.1541	1	0.22	0	0	0	0	0.65	0.195	2.4191	3.25
SZ11	1	1	1	0.85	0.67	0.1541	1	0.22	0	0	0	0	0.65	0.195	2.4191	3.25
SZ12	1	1	1	0.85	0.67	0.1541	1	0.22	0	0	0	0	0.65	0.195	2.4191	3.25
SZ13	1	1	0.67	0.5695	1	0.23	1	0.22	0	0	0	0	0.65	0.195	2.2145	3.25
SZ14	0.67	0.67	1	0.85	0.67	0.1541	1	0.22	0	0	0.67	0.3015	0.85	0.255	2.4506	3.25
SZ15	0.67	0.67	1	0.85	0.67	0.1541	1	0.22	0	0	0	0	0.85	0.255	2.1491	3.25
SZ16	0.67	0.67	1	0.85	0.67	0.1541	1	0.22	0	0	0	0	0.65	0.195	2.0891	3.25
SZ17	0.67	0.67	1	0.85	0.67	0.1541	1	0.22	0	0	0	0	0.65	0.195	2.0891	3.25
SZ18	1	1	1	0.85	0.67	0.1541	1	0.22	0	0	0	0	0.65	0.195	2.4191	3.25
SZ19	0.67	0.67	1	0.85	0.67	0.1541	1	0.22	0	0	0	0	0.65	0.195	2.0891	3.25
SZ20	0.67	0.67	1	0.85	0.67	0.1541	1	0.22	0	0	0	0	0.65	0.195	2.0891	3.25
SZ21	0.67	0.67	1	0.85	0.67	0.1541	1	0.22	0	0	0	0	0.65	0.195	2.0891	3.25
SZ22	1	1	1	0.85	0.67	0.1541	1	0.22	0	0	0	0	0.65	0.195	2.4191	3.25
SZ23	0.67	0.67	1	0.85	0.67	0.1541	1	0.22	0	0	0	0	0.65	0.195	2.0891	3.25
SZ24	0.67	0.67	1	0.85	0.67	0.1541	1	0.22	0	0	0	0	0.65	0.195	2.0891	3.25
SZ25	0.67	0.67	1	0.85	0.33	0.0759	1	0.22	0	0	0	0	0.65	0.195	2.0109	3.25
SZ26	0.67	0.67	1	0.85	0.33	0.0759	1	0.22	0	0	0	0	0.65	0.195	2.0109	3.25
SZ27	0.67	0.67	1	0.85	0.67	0.1541	1	0.22	0	0	0	0	0.65	0.195	2.0891	3.25
SZ28	0.67	0.67	1	0.85	0.67	0.1541	1	0.22	0	0	0	0	0.65	0.195	2.0891	3.25
SZ29	0.67	0.67	1	0.85	0.67	0.1541	1	0.22	0	0	0	0	0.65	0.195	2.0891	3.25
SZ30	0.67	0.67	1	0.85	0.67	0.1541	1	0.22	0	0	0	0	0.65	0.195	2.0891	3.25
SZ31	1	1	1	0.85	0.33	0.0759	1	0.22	0	0	0	0	0.65	0.195	2.3409	3.25
SZ32	0.67	0.67	1	0.85	0.67	0.1541	1	0.22	0	0	0	0	0.65	0.195	2.0891	3.25
SZ33	0.67	0.67	1	0.85	0.67	0.1541	1	0.22	0	0	0	0	0.65	0.195	2.0891	3.25
SZ34	0.67	0.67	1	0.85	0.33	0.0759	1	0.22	0	0	0	0	0.65	0.195	2.0109	3.25
SZ35	0.67	0.67	1	0.85	0.67	0.1541	1	0.22	0	0	0	0	0.65	0.195	2.0891	3.25
SZ36	0.67	0.67	1	0.85	0.33	0.0759	1	0.22	0	0	0	0	0.65	0.195	2.0109	3.25
SZ37	0.67	0.67	1	0.85	0.67	0.1541	1	0.22	0	0	0	0	0.65	0.195	2.0891	3.25
SZ38	0.67	0.67	1	0.85	0.67	0.1541	1	0.22	0	0	0	0	0.65	0.195	2.0891	3.25
SZ39	1	1	1	0.85	0.67	0.1541	1	0.22	0	0	0	0	0.65	0.195	2.4191	3.25
SZ40	0.67	0.67	1	0.85	0.67	0.1541	1	0.22	0	0	0	0	0.65	0.195	2.0891	3.25
SZ41	0.67	0.67	1	0.85	0.33	0.0759	1	0.22	0	0	0	0	0.65	0.195	2.0109	3.25
SZ42	0.67	0.67	1	0.85	0.67	0.1541	1	0.22	0	0	0	0	0.65	0.195	2.0891	3.25
SZ43	0.67	0.67	1	0.85	0.67	0.1541	1	0.22	0	0	0	0	0.65	0.195	2.0891	3.25
SZ44	0.67	0.67	1	0.85	0.33	0.0759	1	0.22	0	0	0	0	0.65	0.195	2.0109	3.25
SZ45	0.67	0.67	1	0.85	0.67	0.1541	1	0.22	0	0	0	0	0.65	0.195	2.0891	3.25
SZ46	1	1	1	0.85	1	0.23	1	0.22	0	0	0	0	0.65	0.195	2.495	3.25
SZ47	0.67	0.67	1	0.85	0.33	0.0759	1	0.22	0	0	0	0	0.65	0.195	2.0109	3.25
SZ48	0.67	0.67	1	0.85	0.67	0.1541	1	0.22	0	0	0	0	0.65	0.195	2.0891	3.25
SZ49	0.67	0.67	1	0.85	1	0.23	1	0.22	0	0	0	0	0.65	0.195	2.165	3.25
SZ50	0.67	0.67	1	0.85	0.67	0.1541	1	0.22	0	0	0	0	0.65	0.195	2.0891	3.25
SZ51	0.67	0.67	1	0.85	0.67	0.1541	1	0.22	0	0	0	0	0.65	0.195	2.0891	3.25
SZ52	0.67	0.67	1	0.85	0.67	0.1541	1	0.22	0	0	0	0	0.65	0.195	2.0891	3.25
SZ53	1	1	1	0.85	0.67	0.1541	1	0.22	0	0	0	0	0.65	0.195	2.4191	3.25
SZ54	0.67	0.67	1	0.85	0.67	0.1541	1	0.22	0	0	0	0	0.65	0.195	2.0891	3.25
SZ55	0.67	0.67	1	0.85	0.67	0.1541	1	0.22	0	0	0	0	0.65	0.195	2.0891	3.25
SZ56	0.67	0.67	1	0.85	0.67	0.1541	1	0.22	0	0	0	0	0.65	0.195	2.0891	3.25
SZ57	0.67	0.67	1	0.85	0.67	0.1541	1	0.22	0	0	0	0	0.65	0.195	2.0891	3.25
SZ58	0.67	0.67	1	0.85	0.67	0.1541	1	0.22	0	0	0	0	0.65	0.195	2.0891	3.25
SZ59	0.67	0.67	1	0.85	0.67	0.1541	1	0.22	0	0	0	0	0.65	0.195	2.0891	3.25
TOTAL		45.14		49.4445		8.6158		12.98		0		0.3015		11.73	128.212	191.75
REGIONAL TOTAL		222.616		236.595		49.9712		68.86		0		3.465		61.065	642.572	1017.25

## Sheet: Rabies
ID	CFR/Human	CFR/R	PHDAAE	PHDAAE/R	CFR/Animal	CFR/R	OIED+	OIED+/R	ELMPD+	ELMPD+/R	Collaboration	Collaboration/R	Intervention	Intervention	Overall_Score	Max score
WZ01	1	1	1	0.85	1	0.23	1	0.22	1	0.2	0.67	0.3015	1	0.3	3.1015	3.25
WZ02	1	1	1	0.85	1	0.23	1	0.22	1	0.2	0	0	1	0.3	2.8	3.25
WZ03	1	1	1	0.85	1	0.23	1	0.22	1	0.2	0	0	1	0.3	2.8	3.25
WZ04	1	1	1	0.85	1	0.23	1	0.22	1	0.2	0	0	1	0.3	2.8	3.25
WZ05	1	1	1	0.85	1	0.23	1	0.22	1	0.2	0	0	1	0.3	2.8	3.25
WZ06	1	1	1	0.85	1	0.23	1	0.22	1	0.2	0	0	0.65	0.195	2.695	3.25
WZ07	1	1	1	0.85	1	0.23	1	0.22	1	0.2	0	0	0.65	0.195	2.695	3.25
WZ08	1	1	1	0.85	1	0.23	1	0.22	1	0.2	0	0	0.65	0.195	2.695	3.25
WZ09	1	1	1	0.85	1	0.23	1	0.22	1	0.2	0	0	0.65	0.195	2.695	3.25
WZ10	1	1	1	0.85	1	0.23	1	0.22	1	0.2	0	0	1	0.3	2.8	3.25
WZ11	1	1	1	0.85	1	0.23	1	0.22	1	0.2	0.67	0.3015	0.65	0.195	2.9965	3.25
WZ12	1	1	1	0.85	1	0.23	1	0.22	1	0.2	0	0	0.65	0.195	2.695	3.25
WZ13	1	1	1	0.85	1	0.23	1	0.22	1	0.2	0	0	1	0.3	2.8	3.25
WZ14	1	1	1	0.85	1	0.23	1	0.22	1	0.2	0	0	1	0.3	2.8	3.25
WZ15	1	1	1	0.85	1	0.23	1	0.22	1	0.2	0	0	1	0.3	2.8	3.25
WZ16	1	1	1	0.85	1	0.23	1	0.22	1	0.2	0	0	1	0.3	2.8	3.25
WZ17	1	1	1	0.85	1	0.23	1	0.22	1	0.2	0	0	1	0.3	2.8	3.25
WZ18	1	1	1	0.85	1	0.23	1	0.22	1	0.2	0	0	1	0.3	2.8	3.25
WZ19	1	1	1	0.85	1	0.23	1	0.22	1	0.2	0	0	1	0.3	2.8	3.25
WZ20	1	1	1	0.85	1	0.23	1	0.22	1	0.2	0	0	1	0.3	2.8	3.25
WZ21	1	1	1	0.85	1	0.23	1	0.22	1	0.2	0	0	0.65	0.195	2.695	3.25
WZ22	1	1	1	0.85	1	0.23	1	0.22	1	0.2	0.67	0.3015	0.65	0.195	2.9965	3.25
WZ23	1	1	1	0.85	1	0.23	1	0.22	1	0.2	0	0	1	0.3	2.8	3.25
WZ24	1	1	1	0.85	1	0.23	1	0.22	1	0.2	0	0	1	0.3	2.8	3.25
WZ25	1	1	1	0.85	1	0.23	1	0.22	1	0.2	0	0	1	0.3	2.8	3.25
WZ26	1	1	1	0.85	1	0.23	1	0.22	1	0.2	0	0	1	0.3	2.8	3.25
WZ27	1	1	1	0.85	1	0.23	1	0.22	1	0.2	0	0	1	0.3	2.8	3.25
WZ28	1	1	1	0.85	1	0.23	1	0.22	1	0.2	0	0	0.85	0.255	2.755	3.25
WZ29	1	1	1	0.85	1	0.23	1	0.22	1	0.2	0	0	0.85	0.255	2.755	3.25
WZ30	1	1	1	0.85	1	0.23	1	0.22	1	0.2	0	0	1	0.3	2.8	3.25
WZ31	1	1	1	0.85	1	0.23	1	0.22	1	0.2	0	0	1	0.3	2.8	3.25
WZ32	1	1	1	0.85	1	0.23	1	0.22	1	0.2	0	0	1	0.3	2.8	3.25
WZ33	1	1	1	0.85	1	0.23	1	0.22	1	0.2	0.67	0.3015	0.85	0.255	3.0565	3.25
WZ34	1	1	1	0.85	1	0.23	1	0.22	1	0.2	0	0	1	0.3	2.8	3.25
WZ35	1	1	1	0.85	1	0.23	1	0.22	1	0.2	0	0	0.65	0.195	2.695	3.25
WZ36	1	1	1	0.85	1	0.23	1	0.22	1	0.2	0	0	0.85	0.255	2.755	3.25
WZ37	1	1	1	0.85	1	0.23	1	0.22	1	0.2	0	0	1	0.3	2.8	3.25
WZ38	1	1	1	0.85	1	0.23	1	0.22	1	0.2	0	0	1	0.3	2.8	3.25
WZ39	1	1	1	0.85	1	0.23	1	0.22	1	0.2	0	0	1	0.3	2.8	3.25
WZ40	1	1	1	0.85	1	0.23	1	0.22	1	0.2	0	0	1	0.3	2.8	3.25
WZ41	1	1	1	0.85	1	0.23	1	0.22	1	0.2	0.67	0.3015	1	0.3	3.1015	3.25
WZ42	1	1	1	0.85	1	0.23	1	0.22	1	0.2	0.67	0.3015	0.65	0.195	2.9965	3.25
WZ43	1	1	1	0.85	1	0.23	1	0.22	1	0.2	0.67	0.3015	0.65	0.195	2.9965	3.25
WZ44	1	1	1	0.85	1	0.23	1	0.22	1	0.2	0	0	1	0.3	2.8	3.25
WZ45	1	1	1	0.85	1	0.23	1	0.22	1	0.2	0	0	1	0.3	2.8	3.25
WZ46	1	1	1	0.85	1	0.23	1	0.22	1	0.2	0	0	1	0.3	2.8	3.25
WZ47	1	1	1	0.85	1	0.23	1	0.22	1	0.2	0	0	1	0.3	2.8	3.25
WZ48	1	1	1	0.85	1	0.23	1	0.22	1	0.2	0	0	1	0.3	2.8	3.25
TOTAL		48	48	40.8	48	11.04	48	10.56	48	9.6	4.69	2.1105	43.55	13.065	135.175	156
NWZ01	1	1	1	0.85	1	0.23	1	0.22	1	0.2	0	0	1	0.3	2.8	3.25
NWZ02	1	1	1	0.85	1	0.23	1	0.22	1	0.2	0	0	1	0.3	2.8	3.25
NWZ03	1	1	1	0.85	1	0.23	1	0.22	1	0.2	0	0	1	0.3	2.8	3.25
NWZ04	1	1	1	0.85	1	0.23	1	0.22	1	0.2	0	0	1	0.3	2.8	3.25
NWZ05	1	1	1	0.85	1	0.23	1	0.22	1	0.2	0	0	1	0.3	2.8	3.25
NWZ06	1	1	1	0.85	1	0.23	1	0.22	1	0.2	0.67	0.3015	1	0.3	3.1015	3.25
NWZ07	1	1	1	0.85	1	0.23	1	0.22	1	0.2	0.67	0.3015	1	0.3	3.1015	3.25
NWZ08	1	1	1	0.85	1	0.23	1	0.22	1	0.2	0	0	1	0.3	2.8	3.25
NWZ09	1	1	1	0.85	1	0.23	1	0.22	1	0.2	0	0	1	0.3	2.8	3.25
NWZ10	1	1	1	0.85	1	0.23	1	0.22	1	0.2	0.67	0.3015	1	0.3	3.1015	3.25
NWZ11	1	1	1	0.85	1	0.23	1	0.22	1	0.2	0	0	1	0.3	2.8	3.25
NWZ12	1	1	1	0.85	1	0.23	1	0.22	1	0.2	0	0	1	0.3	2.8	3.25
NWZ13	1	1	1	0.85	1	0.23	1	0.22	1	0.2	0	0	1	0.3	2.8	3.25
NWZ14	1	1	1	0.85	1	0.23	1	0.22	1	0.2	0	0	1	0.3	2.8	3.25
NWZ15	1	1	1	0.85	1	0.23	1	0.22	1	0.2	0.67	0.3015	0.85	0.255	3.0565	3.25
NWZ16	1	1	1	0.85	1	0.23	1	0.22	1	0.2	0.67	0.3015	0.85	0.255	3.0565	3.25
NWZ17	1	1	1	0.85	1	0.23	1	0.22	1	0.2	0.67	0.3015	0.85	0.255	3.0565	3.25
NWZ18	1	1	1	0.85	1	0.23	1	0.22	1	0.2	0.67	0.3015	1	0.3	3.1015	3.25
NWZ19	1	1	1	0.85	1	0.23	1	0.22	1	0.2	0	0	1	0.3	2.8	3.25
NWZ20	1	1	1	0.85	1	0.23	1	0.22	1	0.2	0	0	1	0.3	2.8	3.25
NWZ21	1	1	1	0.85	1	0.23	1	0.22	1	0.2	0	0	1	0.3	2.8	3.25
NWZ22	1	1	1	0.85	1	0.23	1	0.22	1	0.2	0	0	1	0.3	2.8	3.25
NWZ23	1	1	1	0.85	1	0.23	1	0.22	1	0.2	0	0	0.85	0.255	2.755	3.25
NWZ24	1	1	1	0.85	1	0.23	1	0.22	1	0.2	0	0	0.85	0.255	2.755	3.25
NWZ25	1	1	1	0.85	1	0.23	1	0.22	1	0.2	0	0	0.85	0.255	2.755	3.25
NWZ26	1	1	1	0.85	1	0.23	1	0.22	1	0.2	0	0	1	0.3	2.8	3.25
NWZ27	1	1	1	0.85	1	0.23	1	0.22	1	0.2	0	0	0.85	0.255	2.755	3.25
NWZ28	1	1	1	0.85	1	0.23	1	0.22	1	0.2	0	0	0.85	0.255	2.755	3.25
NWZ29	1	1	1	0.85	1	0.23	1	0.22	1	0.2	0	0	0.85	0.255	2.755	3.25
NWZ30	1	1	1	0.85	1	0.23	1	0.22	1	0.2	0	0	1	0.3	2.8	3.25
NWZ31	1	1	1	0.85	1	0.23	1	0.22	1	0.2	0	0	0.85	0.255	2.755	3.25
NWZ32	1	1	1	0.85	1	0.23	1	0.22	1	0.2	0	0	1	0.3	2.8	3.25
NWZ33	1	1	1	0.85	1	0.23	1	0.22	1	0.2	0	0	1	0.3	2.8	3.25
NWZ34	1	1	1	0.85	1	0.23	1	0.22	1	0.2	0	0	1	0.3	2.8	3.25
NWZ35	1	1	1	0.85	1	0.23	1	0.22	1	0.2	0	0	0.85	0.255	2.755	3.25
NWZ36	1	1	1	0.85	1	0.23	1	0.22	1	0.2	0	0	1	0.3	2.8	3.25
NWZ37	1	1	1	0.85	1	0.23	1	0.22	1	0.2	0	0	1	0.3	2.8	3.25
NWZ38	1	1	1	0.85	1	0.23	1	0.22	1	0.2	0	0	1	0.3	2.8	3.25
NWZ39	1	1	1	0.85	1	0.23	1	0.22	1	0.2	0.67	0.3015	1	0.3	3.1015	3.25
NWZ40	1	1	1	0.85	1	0.23	1	0.22	1	0.2	0.67	0.3015	1	0.3	3.1015	3.25
NWZ41	1	1	1	0.85	1	0.23	1	0.22	1	0.2	0	0	1	0.3	2.8	3.25
NWZ42	1	1	1	0.85	1	0.23	1	0.22	1	0.2	0	0	1	0.3	2.8	3.25
NWZ43	1	1	1	0.85	1	0.23	1	0.22	1	0.2	0	0	0.85	0.255	2.755	3.25
NWZ44	1	1	1	0.85	1	0.23	1	0.22	1	0.2	0.67	0.3015	1	0.3	3.1015	3.25
NWZ45	1	1	1	0.85	1	0.23	1	0.22	1	0.2	0.67	0.3015	1	0.3	3.1015	3.25
NWZ46	1	1	1	0.85	1	0.23	1	0.22	1	0.2	0.67	0.3015	1	0.3	3.1015	3.25
NWZ47	1	1	1	0.85	1	0.23	1	0.22	1	0.2	0	0	1	0.3	2.8	3.25
NWZ48	1	1	1	0.85	1	0.23	1	0.22	1	0.2	0	0	1	0.3	2.8	3.25
NWZ49	1	1	1	0.85	1	0.23	1	0.22	1	0.2	0.67	0.3015	1	0.3	3.1015	3.25
NWZ50	1	1	1	0.85	1	0.23	1	0.22	1	0.2	0.67	0.3015	0.85	0.255	3.0565	3.25
NWZ51	1	1	1	0.85	1	0.23	1	0.22	1	0.2	0	0	1	0.3	2.8	3.25
TOTAL		51		43.35		11.73		11.22		10.2		4.221		14.715	146.436	165.75
CZ01	1	1	1	0.85	1	0.23	1	0.22	1	0.2	0	0	1	0.3	2.8	3.25
CZ02	1	1	1	0.85	1	0.23	1	0.22	1	0.2	0	0	1	0.3	2.8	3.25
CZ03	1	1	1	0.85	1	0.23	1	0.22	1	0.2	0.67	0.3015	0.65	0.195	2.9965	3.25
CZ04	1	1	1	0.85	1	0.23	1	0.22	1	0.2	0	0	1	0.3	2.8	3.25
CZ05	1	1	1	0.85	1	0.23	1	0.22	1	0.2	0.67	0.3015	0.65	0.195	2.9965	3.25
CZ06	1	1	1	0.85	1	0.23	1	0.22	1	0.2	0	0	0.85	0.255	2.755	3.25
CZ07	1	1	1	0.85	1	0.23	1	0.22	1	0.2	0	0	1	0.3	2.8	3.25
CZ08	1	1	1	0.85	1	0.23	1	0.22	1	0.2	0	0	1	0.3	2.8	3.25
CZ09	1	1	0.5	0.425	0.67	0.1541	1	0.22	1	0.2	0	0	1	0.3	2.2991	3.25
CZ10	1	1	1	0.85	1	0.23	1	0.22	1	0.2	0	0	0.65	0.195	2.695	3.25
CZ11	1	1	1	0.85	1	0.23	1	0.22	1	0.2	0	0	1	0.3	2.8	3.25
CZ12	1	1	1	0.85	1	0.23	1	0.22	1	0.2	0.67	0.3015	0.65	0.195	2.9965	3.25
CZ13	1	1	1	0.85	1	0.23	1	0.22	1	0.2	0.67	0.3015	0.65	0.195	2.9965	3.25
CZ14	1	1	1	0.85	1	0.23	1	0.22	1	0.2	0	0	1	0.3	2.8	3.25
CZ15	1	1	1	0.85	1	0.23	1	0.22	1	0.2	0.67	0.3015	1	0.3	3.1015	3.25
CZ16	1	1	1	0.85	1	0.23	1	0.22	1	0.2	0	0	1	0.3	2.8	3.25
CZ17	1	1	1	0.85	1	0.23	1	0.22	1	0.2	0	0	0.65	0.195	2.695	3.25
CZ18	1	1	1	0.85	1	0.23	1	0.22	1	0.2	0	0	0.65	0.195	2.695	3.25
CZ19	1	1	1	0.85	1	0.23	1	0.22	1	0.2	0	0	1	0.3	2.8	3.25
CZ20	1	1	1	0.85	1	0.23	1	0.22	1	0.2	0	0	0.65	0.195	2.695	3.25
CZ21	1	1	1	0.85	1	0.23	1	0.22	1	0.2	0	0	0.65	0.195	2.695	3.25
CZ22	1	1	1	0.85	1	0.23	1	0.22	1	0.2	0	0	1	0.3	2.8	3.25
CZ23	1	1	1	0.85	1	0.23	1	0.22	1	0.2	0	0	1	0.3	2.8	3.25
CZ24	1	1	1	0.85	1	0.23	1	0.22	1	0.2	0	0	1	0.3	2.8	3.25
CZ25	1	1	1	0.85	1	0.23	1	0.22	1	0.2	0	0	0.85	0.255	2.755	3.25
CZ26	1	1	1	0.85	1	0.23	1	0.22	1	0.2	0	0	0.85	0.255	2.755	3.25
CZ27	1	1	1	0.85	1	0.23	1	0.22	1	0.2	0	0	1	0.3	2.8	3.25
CZ28	1	1	1	0.85	1	0.23	1	0.22	1	0.2	0	0	1	0.3	2.8	3.25
CZ29	1	1	1	0.85	1	0.23	1	0.22	1	0.2	0	0	1	0.3	2.8	3.25
CZ30	1	1	1	0.85	1	0.23	1	0.22	1	0.2	0	0	0.65	0.195	2.695	3.25
CZ31	1	1	1	0.85	1	0.23	1	0.22	1	0.2	0	0	0.65	0.195	2.695	3.25
CZ32	1	1	1	0.85	1	0.23	1	0.22	1	0.2	0.67	0.3015	1	0.3	3.1015	3.25
CZ33	1	1	1	0.85	1	0.23	1	0.22	1	0.2	0	0	1	0.3	2.8	3.25
CZ34	1	1	1	0.85	1	0.23	1	0.22	1	0.2	0	0	1	0.3	2.8	3.25
CZ35	1	1	1	0.85	1	0.23	1	0.22	1	0.2	0	0	1	0.3	2.8	3.25
CZ36	1	1	1	0.85	1	0.23	1	0.22	1	0.2	0	0	0.65	0.195	2.695	3.25
CZ37	1	1	1	0.85	1	0.23	1	0.22	1	0.2	0	0	0.65	0.195	2.695	3.25
CZ38	1	1	1	0.85	1	0.23	1	0.22	1	0.2	0	0	0.65	0.195	2.695	3.25
CZ39	1	1	1	0.85	1	0.23	1	0.22	1	0.2	0	0	0.65	0.195	2.695	3.25
CZ40	1	1	1	0.85	1	0.23	1	0.22	1	0.2	0	0	1	0.3	2.8	3.25
CZ41	1	1	1	0.85	1	0.23	1	0.22	1	0.2	0.67	0.3015	1	0.3	3.1015	3.25
CZ42	1	1	1	0.85	1	0.23	1	0.22	1	0.2	0.67	0.3015	1	0.3	3.1015	3.25
CZ43	1	1	1	0.85	1	0.23	1	0.22	1	0.2	0.67	0.3015	1	0.3	3.1015	3.25
CZ44	1	1	1	0.85	1	0.23	1	0.22	1	0.2	0	0	0.65	0.195	2.695	3.25
CZ45	1	1	1	0.85	1	0.23	1	0.22	1	0.2	0	0	1	0.3	2.8	3.25
CZ46	1	1	1	0.85	1	0.23	1	0.22	1	0.2	0	0	1	0.3	2.8	3.25
CZ47	1	1	1	0.85	1	0.23	1	0.22	1	0.2	0	0	1	0.3	2.8	3.25
CZ48	1	1	1	0.85	1	0.23	1	0.22	1	0.2	0	0	0.85	0.255	2.755	3.25
CZ49	1	1	1	0.85	1	0.23	1	0.22	1	0.2	0	0	1	0.3	2.8	3.25
CZ50	1	1	1	0.85	1	0.23	1	0.22	1	0.2	0	0	1	0.3	2.8	3.25
CZ51	1	1	1	0.85	1	0.23	1	0.22	1	0.2	0.67	0.3015	1	0.3	3.1015	3.25
CZ52	1	1	1	0.85	1	0.23	1	0.22	1	0.2	0	0	1	0.3	2.8	3.25
CZ53	1	1	1	0.85	1	0.23	1	0.22	1	0.2	0.67	0.3015	1	0.3	3.1015	3.25
CZ54	1	1	1	0.85	1	0.23	1	0.22	1	0.2	0	0	1	0.3	2.8	3.25
CZ55	1	1	1	0.85	1	0.23	1	0.22	1	0.2	0	0	1	0.3	2.8	3.25
CZ56	1	1	1	0.85	1	0.23	1	0.22	1	0.2	0.67	0.3015	1	0.3	3.1015	3.25
CZ57	1	1	1	0.85	1	0.23	1	0.22	1	0.2	0	0	0.65	0.195	2.695	3.25
TOTAL		57		48.025		13.0341		12.54		11.4		3.618		15.135	160.752	185.25
EZ01	1	1	1	0.85	1	0.23	1	0.22	1	0.2	0	0	0.85	0.255	2.755	3.25
EZ02	1	1	1	0.85	1	0.23	1	0.22	1	0.2	0	0	0.85	0.255	2.755	3.25
EZ03	1	1	1	0.85	1	0.23	1	0.22	1	0.2	0	0	0.85	0.255	2.755	3.25
EZ04	1	1	1	0.85	1	0.23	1	0.22	1	0.2	0	0	0.85	0.255	2.755	3.25
EZ05	1	1	1	0.85	1	0.23	1	0.22	1	0.2	0	0	0.65	0.195	2.695	3.25
EZ06	1	1	1	0.85	1	0.23	1	0.22	1	0.2	0.67	0.3015	0.65	0.195	2.9965	3.25
EZ07	1	1	1	0.85	1	0.23	1	0.22	1	0.2	0.67	0.3015	0.65	0.195	2.9965	3.25
EZ08	1	1	1	0.85	1	0.23	1	0.22	1	0.2	0.67	0.3015	0.65	0.195	2.9965	3.25
EZ09	1	1	1	0.85	1	0.23	1	0.22	1	0.2	0.67	0.3015	0.65	0.195	2.9965	3.25
EZ10	1	1	1	0.85	1	0.23	1	0.22	1	0.2	0	0	0.85	0.255	2.755	3.25
EZ11	1	1	1	0.85	1	0.23	1	0.22	1	0.2	0	0	0.65	0.195	2.695	3.25
EZ12	1	1	1	0.85	1	0.23	1	0.22	1	0.2	0	0	0.65	0.195	2.695	3.25
EZ13	1	1	1	0.85	1	0.23	1	0.22	1	0.2	0	0	0.65	0.195	2.695	3.25
EZ14	1	1	0.5	0.425	1	0.23	1	0.22	1	0.2	0	0	0.85	0.255	2.33	3.25
EZ15	1	1	1	0.85	1	0.23	1	0.22	1	0.2	1	0.45	0.65	0.195	3.145	3.25
EZ16	1	1	1	0.85	1	0.23	1	0.22	1	0.2	0	0	0.65	0.195	2.695	3.25
EZ17	1	1	1	0.85	1	0.23	1	0.22	1	0.2	0	0	0.65	0.195	2.695	3.25
EZ18	1	1	1	0.85	1	0.23	1	0.22	1	0.2	0.67	0.3015	0.65	0.195	2.9965	3.25
EZ19	1	1	1	0.85	1	0.23	1	0.22	1	0.2	0	0	0.65	0.195	2.695	3.25
EZ20	1	1	1	0.85	1	0.23	1	0.22	1	0.2	0	0	0.65	0.195	2.695	3.25
EZ21	1	1	1	0.85	1	0.23	1	0.22	1	0.2	0	0	0.65	0.195	2.695	3.25
EZ22	1	1	1	0.85	1	0.23	1	0.22	1	0.2	0	0	1	0.3	2.8	3.25
EZ23	1	1	1	0.85	1	0.23	1	0.22	1	0.2	0	0	0.65	0.195	2.695	3.25
EZ24	1	1	1	0.85	1	0.23	1	0.22	1	0.2	0	0	1		2.5	3.25
EZ25	1	1	1	0.85	1	0.23	1	0.22	1	0.2	0	0	0.65	0.195	2.695	3.25
EZ26	1	1	1	0.85	1	0.23	1	0.22	1	0.2	0.67	0.3015	0.65	0.195	2.9965	3.25
EZ27	1	1	1	0.85	1	0.23	1	0.22	1	0.2	0.67	0.3015	1	0.3	3.1015	3.25
EZ28	1	1	1	0.85	1	0.23	1	0.22	1	0.2	0	0	1	0.3	2.8	3.25
EZ29	1	1	1	0.85	1	0.23	1	0.22	1	0.2	0	0	1	0.3	2.8	3.25
EZ30	1	1	1	0.85	1	0.23	1	0.22	1	0.2	0	0	1	0.3	2.8	3.25
EZ31	1	1	1	0.85	1	0.23	1	0.22	1	0.2	0.67	0.3015	1	0.3	3.1015	3.25
EZ32	1	1	1	0.85	1	0.23	1	0.22	1	0.2	0.67	0.3015	1	0.3	3.1015	3.25
EZ33	1	1	1	0.85	1	0.23	1	0.22	1	0.2	0.67	0.3015	1	0.3	3.1015	3.25
EZ34	1	1	1	0.85	1	0.23	1	0.22	1	0.2	0.67	0.3015	1	0.3	3.1015	3.25
EZ35	1	1	1	0.85	1	0.23	1	0.22	1	0.2	0.67	0.3015	1	0.3	3.1015	3.25
EZ36	1	1	1	0.85	1	0.23	1	0.22	1	0.2	0	0	1	0.3	2.8	3.25
EZ37	1	1	1	0.85	1	0.23	1	0.22	1	0.2	0	0	0.65	0.195	2.695	3.25
EZ38	1	1	1	0.85	1	0.23	1	0.22	1	0.2	1	0.45	0.65	0.195	3.145	3.25
EZ39	1	1	1	0.85	1	0.23	1	0.22	1	0.2	0.67	0.3015	1	0.3	3.1015	3.25
EZ40	1	1	1	0.85	0.67	0.1541	1	0.22	1	0.2	0	0	0.65	0.195	2.6191	3.25
EZ41	1	1	1	0.85	0.67	0.1541	1	0.22	1	0.2	0	0	0.65	0.195	2.6191	3.25
EZ42	1	1	1	0.85	1	0.23	1	0.22	1	0.2	0	0	0.65	0.195	2.695	3.25
EZ43	1	1	1	0.85	1	0.23	1	0.22	1	0.2	0	0	1	0.3	2.8	3.25
EZ44	1	1	1	0.85	1	0.23	1	0.22	1	0.2	0	0	0.65	0.195	2.695	3.25
EZ45	1	1	1	0.85	0.67	0.1541	1	0.22	1	0.2	0	0	1	0.3	2.7241	3.25
EZ46	1	1	1	0.85	1	0.23	1	0.22	1	0.2	0	0	1	0.3	2.8	3.25
EZ47	1	1	1	0.85	0.67	0.1541	1	0.22	1	0.2	0.67	0.3015	1	0.3	3.0256	3.25
EZ48	1	1	1	0.85	1	0.23	1	0.22	1	0.2	0.67	0.3015	0.65	0.195	2.9965	3.25
EZ49	1	1	1	0.85	1	0.23	1	0.22	1	0.2	0	0	1	0.3	2.8	3.25
EZ50	1	1	1	0.85	1	0.23	1	0.22	1	0.2	0	0	1	0.3	2.8	3.25
EZ51	1	1	1	0.85	1	0.23	1	0.22	1	0.2	0.67	0.3015	0.65	0.195	2.9965	3.25
EZ52	1	1	1	0.85	1	0.23	1	0.22	1	0.2	0	0	0.85	0.255	2.755	3.25
EZ53	1	1	1	0.85	1	0.23	1	0.22	1	0.2	0	0	1	0.3	2.8	3.25
EZ54	1	1	1	0.85	1	0.23	1	0.22	1	0.2	0	0	1	0.3	2.8	3.25
EZ55	1	1	1	0.85	1	0.23	1	0.22	1	0.2	0	0	1	0.3	2.8	3.25
EZ56	1	1	1	0.85	1	0.23	1	0.22	1	0.2	0	0	1	0.3	2.8	3.25
EZ57	1	1	1	0.85	1	0.23	1	0.22	1	0.2	0	0	1	0.3	2.8	3.25
EZ58	1	1	1	0.85	1	0.23	1	0.22	1	0.2	0	0	1	0.3	2.8	3.25
TOTAL		58		48.875		13.0364		12.76		11.6		5.724		14.055	164.05	188.5
SEZ01	1	1	1	0.85	1	0.23	1	0.22	1	0.2	0	0	1	0.3	2.8	3.25
SEZ02	1	1	1	0.85	1	0.23	1	0.22	1	0.2	0	0	1	0.3	2.8	3.25
SEZ03	1	1	1	0.85	1	0.23	1	0.22	1	0.2	0	0	1	0.3	2.8	3.25
SEZ04	1	1	1	0.85	1	0.23	1	0.22	1	0.2	0	0	1	0.3	2.8	3.25
SEZ05	1	1	1	0.85	1	0.23	1	0.22	1	0.2	0	0	1	0.3	2.8	3.25
SEZ06	1	1	1	0.85	1	0.23	1	0.22	1	0.2	0	0	1	0.3	2.8	3.25
SEZ07	1	1	1	0.85	1	0.23	1	0.22	1	0.2	0	0	1	0.3	2.8	3.25
SEZ08	1	1	1	0.85	1	0.23	1	0.22	1	0.2	0	0	0.65	0.195	2.695	3.25
SEZ09	1	1	1	0.85	1	0.23	1	0.22	1	0.2	0	0	1	0.3	2.8	3.25
SEZ10	1	1	1	0.85	1	0.23	1	0.22	1	0.2	0	0	1	0.3	2.8	3.25
SEZ11	1	1	1	0.85	1	0.23	1	0.22	1	0.2	0	0	1	0.3	2.8	3.25
SEZ12	1	1	1	0.85	1	0.23	1	0.22	1	0.2	0	0	1	0.3	2.8	3.25
SEZ13	1	1	1	0.85	1	0.23	1	0.22	1	0.2	0	0	0.65	0.195	2.695	3.25
SEZ14	1	1	1	0.85	1	0.23	1	0.22	1	0.2	0	0	1	0.3	2.8	3.25
SEZ15	1	1	1	0.85	1	0.23	1	0.22	1	0.2	0	0	1	0.3	2.8	3.25
SEZ16	1	1	1	0.85	1	0.23	1	0.22	1	0.2	0	0	0.65	0.195	2.695	3.25
SEZ17	1	1	1	0.85	1	0.23	1	0.22	1	0.2	0	0	1	0.3	2.8	3.25
SEZ18	1	1	1	0.85	1	0.23	1	0.22	1	0.2	0	0	1	0.3	2.8	3.25
SEZ19	1	1	1	0.85	1	0.23	1	0.22	1	0.2	0	0	1	0.3	2.8	3.25
SEZ20	1	1	1	0.85	1	0.23	1	0.22	1	0.2	0	0	0.65	0.195	2.695	3.25
SEZ21	1	1	1	0.85	1	0.23	1	0.22	1	0.2	0	0	1	0.3	2.8	3.25
SEZ22	1	1	1	0.85	1	0.23	1	0.22	1	0.2	0	0	1	0.3	2.8	3.25
TOTAL		22		18.7		5.06		4.84		4.4		0		6.18	61.18	71.5
MZ01	1	1	1	0.85	1	0.23	1	0.22	1	0.2	0.67	0.3015	1	0.3	3.1015	3.25
MZ02	1	1	1	0.85	1	0.23	1	0.22	1	0.2	0.67	0.3015	1	0.3	3.1015	3.25
MZ03	1	1	1	0.85	1	0.23	1	0.22	1	0.2	0.67	0.3015	1	0.3	3.1015	3.25
MZ04	1	1	1	0.85	1	0.23	1	0.22	1	0.2	0	0	1	0.3	2.8	3.25
MZ05	1	1	1	0.85	1	0.23	1	0.22	1	0.2	0	0	0.65	0.195	2.695	3.25
MZ06	1	1	1	0.85	1	0.23	1	0.22	1	0.2	0	0	0.65	0.195	2.695	3.25
MZ07	1	1	1	0.85	1	0.23	1	0.22	1	0.2	0	0	1	0.3	2.8	3.25
MZ08	1	1	1	0.85	1	0.23	1	0.22	1	0.2	0.67	0.3015	1	0.3	3.1015	3.25
MZ09	1	1	1	0.85	1	0.23	1	0.22	1	0.2	0	0	1	0.3	2.8	3.25
MZ10	1	1	1	0.85	1	0.23	1	0.22	1	0.2	0	0	1	0.3	2.8	3.25
MZ11	1	1	1	0.85	1	0.23	1	0.22	1	0.2	0	0	0.65	0.195	2.695	3.25
MZ12	1	1	1	0.85	1	0.23	1	0.22	1	0.2	0	0	1	0.3	2.8	3.25
MZ13	1	1	1	0.85	1	0.23	1	0.22	1	0.2	0	0	1	0.3	2.8	3.25
MZ14	1	1	1	0.85	1	0.23	1	0.22	1	0.2	0.67	0.3015	1	0.3	3.1015	3.25
MZ15	1	1	1	0.85	1	0.23	1	0.22	1	0.2	0	0	1	0.3	2.8	3.25
MZ16	1	1	1	0.85	1	0.23	1	0.22	1	0.2	0	0	1	0.3	2.8	3.25
MZ17	1	1	1	0.85	1	0.23	1	0.22	1	0.2	0	0	1	0.3	2.8	3.25
MZ18	1	1	1	0.85	1	0.23	1	0.22	1	0.2	0	0	1	0.3	2.8	3.25
TOTAL		18		15.3		4.14		3.96		3.6		1.5075		5.085	51.5925	58.5
SZ01	1	1	1	0.85	1	0.23	1	0.22	1	0.2	0	0	1	0.3	2.8	3.25
Sz02	1	1	1	0.85	1	0.23	1	0.22	1	0.2	0	0	1	0.3	2.8	3.25
SZ03	1	1	1	0.85	1	0.23	1	0.22	1	0.2	0	0	1	0.3	2.8	3.25
SZ04	1	1	1	0.85	1	0.23	1	0.22	1	0.2	0	0	0.65	0.195	2.695	3.25
SZ05	1	1	1	0.85	1	0.23	1	0.22	1	0.2	0.67	0.3015	1	0.3	3.1015	3.25
SZ06	1	1	1	0.85	1	0.23	1	0.22	1	0.2	0.67	0.3015	1	0.3	3.1015	3.25
SZ07	1	1	1	0.85	1	0.23	1	0.22	1	0.2	0	0	0.85	0.255	2.755	3.25
SZ08	1	1	1	0.85	1	0.23	1	0.22	1	0.2	0	0	0.65	0.195	2.695	3.25
SZ09	1	1	1	0.85	1	0.23	1	0.22	1	0.2	0	0	0.85	0.255	2.755	3.25
SZ10	1	1	1	0.85	1	0.23	1	0.22	1	0.2	0	0	0.65	0.195	2.695	3.25
SZ11	1	1	1	0.85	1	0.23	1	0.22	1	0.2	0	0	0.85	0.255	2.755	3.25
SZ12	1	1	1	0.85	1	0.23	1	0.22	1	0.2	0	0	0.85	0.255	2.755	3.25
SZ13	1	1	0.67	0.5695	1	0.23	1	0.22	1	0.2	0	0	0.85	0.255	2.4745	3.25
SZ14	1	1	1	0.85	1	0.23	1	0.22	1	0.2	0	0	0.85	0.255	2.755	3.25
SZ15	1	1	1	0.85	1	0.23	1	0.22	1	0.2	0	0	1	0.3	2.8	3.25
SZ16	1	1	1	0.85	1	0.23	1	0.22	1	0.2	0	0	1	0.3	2.8	3.25
SZ17	1	1	1	0.85	1	0.23	1	0.22	1	0.2	0	0	1	0.3	2.8	3.25
SZ18	1	1	1	0.85	1	0.23	1	0.22	1	0.2	0	0	1	0.3	2.8	3.25
SZ19	1	1	1	0.85	1	0.23	1	0.22	1	0.2	0	0	1	0.3	2.8	3.25
SZ20	1	1	1	0.85	1	0.23	1	0.22	1	0.2	0	0	1	0.3	2.8	3.25
SZ21	1	1	1	0.85	1	0.23	1	0.22	1	0.2	0.67	0.3015	1	0.3	3.1015	3.25
SZ22	1	1	1	0.85	1	0.23	1	0.22	1	0.2	0.67	0.3015	1	0.3	3.1015	3.25
SZ23	1	1	1	0.85	1	0.23	1	0.22	1	0.2	0	0	1	0.3	2.8	3.25
SZ24	1	1	1	0.85	1	0.23	1	0.22	1	0.2	0	0	1	0.3	2.8	3.25
SZ25	1	1	1	0.85	1	0.23	1	0.22	1	0.2	0	0	1	0.3	2.8	3.25
SZ26	1	1	1	0.85	1	0.23	1	0.22	1	0.2	0	0	1	0.3	2.8	3.25
SZ27	1	1	1	0.85	1	0.23	1	0.22	1	0.2	0.67	0.3015	1	0.3	3.1015	3.25
SZ28	1	1	1	0.85	1	0.23	1	0.22	1	0.2	0	0	1	0.3	2.8	3.25
SZ29	1	1	1	0.85	1	0.23	1	0.22	1	0.2	0	0	1	0.3	2.8	3.25
SZ30	1	1	1	0.85	1	0.23	1	0.22	1	0.2	0	0	1	0.3	2.8	3.25
SZ31	1	1	1	0.85	1	0.23	1	0.22	1	0.2	0	0	1	0.3	2.8	3.25
SZ32	1	1	1	0.85	1	0.23	1	0.22	1	0.2	0.67	0.3015	1	0.3	3.1015	3.25
SZ33	1	1	1	0.85	1	0.23	1	0.22	1	0.2	0	0	1	0.3	2.8	3.25
SZ34	1	1	1	0.85	1	0.23	1	0.22	1	0.2	0	0	1	0.3	2.8	3.25
SZ35	1	1	1	0.85	1	0.23	1	0.22	1	0.2	0	0	1	0.3	2.8	3.25
SZ36	1	1	1	0.85	1	0.23	1	0.22	1	0.2	0	0	1	0.3	2.8	3.25
SZ37	1	1	1	0.85	1	0.23	1	0.22	1	0.2	0	0	0.65	0.195	2.695	3.25
SZ38	1	1	1	0.85	1	0.23	1	0.22	1	0.2	0	0	1	0.3	2.8	3.25
SZ39	1	1	1	0.85	1	0.23	1	0.22	1	0.2	0	0	1	0.3	2.8	3.25
SZ40	1	1	1	0.85	1	0.23	1	0.22	1	0.2	0.67	0.3015	1	0.3	3.1015	3.25
SZ41	1	1	1	0.85	1	0.23	1	0.22	1	0.2	0.67	0.3015	1	0.3	3.1015	3.25
SZ42	1	1	1	0.85	1	0.23	1	0.22	1	0.2	0	0	1	0.3	2.8	3.25
SZ43	1	1	1	0.85	1	0.23	1	0.22	1	0.2	0	0	1	0.3	2.8	3.25
SZ44	1	1	1	0.85	1	0.23	1	0.22	1	0.2	0	0	1	0.3	2.8	3.25
SZ45	1	1	1	0.85	1	0.23	1	0.22	1	0.2	0	0	0.65	0.195	2.695	3.25
SZ46	1	1	1	0.85	1	0.23	1	0.22	1	0.2	0	0	1	0.3	2.8	3.25
SZ47	1	1	1	0.85	1	0.23	1	0.22	1	0.2	0	0	1	0.3	2.8	3.25
SZ48	1	1	1	0.85	1	0.23	1	0.22	1	0.2	0.67	0.3015	1	0.3	3.1015	3.25
SZ49	1	1	1	0.85	1	0.23	1	0.22	1	0.2	0	0	1	0.3	2.8	3.25
SZ50	1	1	1	0.85	1	0.23	1	0.22	1	0.2	0	0	1	0.3	2.8	3.25
SZ51	1	1	1	0.85	1	0.23	1	0.22	1	0.2	0	0	1	0.3	2.8	3.25
SZ52	1	1	1	0.85	1	0.23	1	0.22	1	0.2	0	0	1	0.3	2.8	3.25
SZ53	1	1	1	0.85	1	0.23	1	0.22	1	0.2	0	0	1	0.3	2.8	3.25
SZ54	1	1	1	0.85	1	0.23	1	0.22	1	0.2	0	0	1	0.3	2.8	3.25
SZ55	1	1	1	0.85	1	0.23	1	0.22	1	0.2	0	0	1	0.3	2.8	3.25
SZ56	1	1	1	0.85	1	0.23	1	0.22	1	0.2	0	0	0.85	0.255	2.755	3.25
SZ57	1	1	1	0.85	1	0.23	1	0.22	1	0.2	0	0	0.85	0.255	2.755	3.25
SZ58	1	1	1	0.85	1	0.23	1	0.22	1	0.2	0	0	0.65	0.195	2.695	3.25
SZ59	1	1	1	0.85	1	0.23	1	0.22	1	0.2	0	0	1	0.3	2.8	3.25
TOTAL		59		49.8695		13.57		12.98		11.8		2.7135		16.71	166.643	191.75
REGIONAL TOTAL		313		264.92		71.6105		68.86		62.6		19.8945		84.945	885.829	1017.25

[truncated: 3 more sheets: Schistosomiasis, FBT, Prioritization_Criteria]
